# Supplementary material for: Changes in the expression of genes encoding type IV pili-associated proteins are seen when Clostridium perfringens is grown in liquid or on surfaces
Source: BMC Genomics. 2020 Jan 14;21:45. doi: 10.1186/s12864-020-6453-z (PMC6958937; doi:10.1186/s12864-020-6453-z)
Supplement: Supplementary file 2 — Additional file 2. Table S5. [file 12864_2020_6453_MOESM2_ESM.xlsx]

## Sheet: Raw Data
Gene	BHI LI AVG	BHI PL AVG	BHI PL / BHI LI	BHI LI / BHI PL	PGY LI AVG	PGY PL AVG	PGY PL / PGY LI	PGY LI/ PGY PL	FABG LI AVG	FABG PL AVG	FABG PL / FABG LI	FABG LI/ FABG PL	FABG PL / PGY PL	FABG PL / BHI PL	BHI PL / FABG PL	BHI PL / PGY PL	FABG LI / BHI LI	FABG LI / PGY LI	PGY PL/BHI PL	PGY LI/BHI LI	BHI LI/FABG LI	BHI LI/PGY LI	PGY PL/FABG PL	PGY LI/FABG LI
CPE0001	233.4	204.55	0.876392	1.14104	313.3	263.25	0.840249	1.19012	264.85	303.55	1.14612	0.872509	1.15309	1.48399	0.673859	0.777018	1.13475	0.845356	1.28697	1.34233	0.881254	0.744973	0.867238	1.18293
CPE0002	140.4	167.05	1.18981	0.840467	217	235.5	1.08525	0.921444	228.65	270.85	1.18456	0.844194	1.15011	1.62137	0.616762	0.709342	1.62856	1.05369	1.40976	1.54558	0.614039	0.647005	0.869485	0.949049
CPE0003	236.9	175.05	0.738919	1.35333	362.85	387.15	1.06697	0.937234	485.35	407.8	0.840218	1.19017	1.05334	2.32962	0.429255	0.45215	2.04875	1.33761	2.21165	1.53166	0.488101	0.652887	0.949362	0.747605
CPE0004	369.5	361.2	0.977537	1.02298	294.5	427.4	1.45127	0.68905	822.85	1053.2	1.27994	0.781286	2.4642	2.91584	0.342955	0.84511	2.22693	2.79406	1.18328	0.797023	0.449049	1.25467	0.405811	0.357902
CPE0005	268.45	271.85	1.01267	0.987493	230.6	303.6	1.31657	0.759552	455.65	620.35	1.36146	0.734505	2.04331	2.28196	0.43822	0.895422	1.69734	1.97593	1.11679	0.859005	0.589158	1.16414	0.489401	0.50609
CPE0006	391.05	349.95	0.894898	1.11745	436.1	361.8	0.829626	1.20536	496.05	543.45	1.09555	0.912779	1.50207	1.55294	0.643941	0.967247	1.26851	1.13747	1.03386	1.1152	0.788328	0.896698	0.665747	0.879145
CPE0007	663.4	489	0.737112	1.35665	712.65	768.25	1.07802	0.927628	815.8	1184.4	1.45183	0.688788	1.54169	2.42209	0.412867	0.636512	1.22973	1.14474	1.57106	1.07424	0.81319	0.930892	0.648641	0.87356
CPE0011	26.15	18.05	0.690249	1.44875	16.9	31.5	1.86391	0.536508	50.65	16.1	0.317868	3.14596	0.511111	0.891967	1.12112	0.573016	1.9369	2.99704	1.74515	0.646272	0.516288	1.54734	1.95652	0.333662
CPE0012	151.85	70.85	0.466579	2.14326	63.5	120.65	1.9	0.526316	91.7	183.4	2	0.5	1.5201	2.58857	0.386314	0.587236	0.603885	1.44409	1.70289	0.418176	1.65594	2.39134	0.657852	0.692475
CPE0013	60.75	38.45	0.632922	1.57997	21.4	76.75	3.58645	0.278827	70.95	127.35	1.79493	0.557126	1.65928	3.31209	0.301924	0.500977	1.1679	3.31542	1.9961	0.352263	0.856237	2.83879	0.60267	0.301621
CPE0014	192.6	200.55	1.04128	0.960359	224.65	148.65	0.661696	1.51127	187.2	81.35	0.434562	2.30117	0.547259	0.405635	2.46527	1.34914	0.971963	0.833296	0.741212	1.16641	1.02885	0.857334	1.82729	1.20005
CPE0015	0.2	0.2	1	1	0.4	0.35	0.875	1.14286	0.35	0.75	2.14286	0.466667	2.14286	3.75	0.266667	0.571429	1.75	0.875	1.75	2	0.571429	0.5	0.466667	1.14286
CPE0016	35.9	15.9	0.442897	2.25786	22.2	28.65	1.29054	0.774869	21.15	46.2	2.1844	0.457792	1.61257	2.90566	0.344156	0.554974	0.589136	0.952703	1.80189	0.618384	1.6974	1.61712	0.62013	1.04965
CPE0017	1.6	0.75	0.46875	2.13333	1.45	3.1	2.13793	0.467742	4.7	0.85	0.180851	5.52941	0.274194	1.13333	0.882353	0.241935	2.9375	3.24138	4.13333	0.90625	0.340426	1.10345	3.64706	0.308511
CPE0018	1	1.15	1.15	0.869565	0.8	2.05	2.5625	0.390244	2.45	2.25	0.918367	1.08889	1.09756	1.95652	0.511111	0.560976	2.45	3.0625	1.78261	0.8	0.408163	1.25	0.911111	0.326531
CPE0020	9.85	7.25	0.736041	1.35862	9.3	18	1.93548	0.516667	18.45	33.1	1.79404	0.557402	1.83889	4.56552	0.219033	0.402778	1.8731	1.98387	2.48276	0.944162	0.533875	1.05914	0.543807	0.504065
CPE0021	16.45	13.8	0.838906	1.19203	17.05	33.1	1.94135	0.515106	23.85	45.7	1.91614	0.521882	1.38066	3.31159	0.301969	0.416918	1.44985	1.39883	2.39855	1.03647	0.689727	0.964809	0.724289	0.714885
CPE0022	53.3	32.1	0.602251	1.66044	28.4	42	1.47887	0.67619	83.9	67.05	0.799166	1.2513	1.59643	2.08879	0.478747	0.764286	1.57411	2.95423	1.30841	0.532833	0.63528	1.87676	0.626398	0.338498
CPE0023	80.45	98.75	1.22747	0.814684	52.45	108.7	2.07245	0.482521	82.6	178.8	2.16465	0.461969	1.64489	1.81063	0.552293	0.908464	1.02672	1.57483	1.10076	0.651958	0.973971	1.53384	0.607942	0.634988
CPE0024	84	17.4	0.207143	4.82759	53.15	69.15	1.30103	0.768619	48.8	92.9	1.90369	0.525296	1.34346	5.33908	0.187298	0.251627	0.580952	0.918156	3.97414	0.632738	1.72131	1.58043	0.744349	1.08914
CPE0025	285.9	391.65	1.36988	0.729989	306.65	347.05	1.13175	0.88359	419.95	574	1.36683	0.73162	1.65394	1.46559	0.682317	1.12851	1.46887	1.36948	0.886123	1.07258	0.680795	0.932333	0.604617	0.730206
CPE0026	274.05	77.6	0.28316	3.53157	179.8	75.6	0.420467	2.37831	154.8	57.1	0.368863	2.71103	0.755291	0.735825	1.35902	1.02646	0.56486	0.860957	0.974227	0.656085	1.77035	1.52419	1.32399	1.1615
CPE0027	11.25	4.85	0.431111	2.31959	6.2	8.7	1.40323	0.712644	16.45	19.95	1.21277	0.824561	2.2931	4.1134	0.243108	0.557471	1.46222	2.65323	1.79381	0.551111	0.683891	1.81452	0.43609	0.3769
CPE0028	305.15	104.05	0.34098	2.93272	187	158.4	0.847059	1.18056	316.45	161.8	0.511297	1.95581	1.02146	1.55502	0.643078	0.656881	1.03703	1.69225	1.52235	0.612813	0.964291	1.63182	0.978986	0.590931
CPE0029	15.1	8.7	0.576159	1.73563	12.75	15.15	1.18824	0.841584	21.4	22.7	1.06075	0.942731	1.49835	2.6092	0.38326	0.574257	1.41722	1.67843	1.74138	0.844371	0.705607	1.18431	0.667401	0.595794
CPE0030	37.15	42.45	1.14266	0.875147	30.3	67.6	2.23102	0.448225	31.05	57.7	1.85829	0.538128	0.85355	1.35925	0.735702	0.627959	0.835801	1.02475	1.59246	0.815612	1.19646	1.22607	1.17158	0.975845
CPE0031	84.25	54.1	0.642136	1.5573	60.15	123.5	2.0532	0.487045	70.2	147.65	2.10328	0.475449	1.19555	2.72921	0.366407	0.438057	0.833234	1.16708	2.28281	0.713947	1.20014	1.40067	0.836438	0.856838
CPE0032	78.7	117.5	1.49301	0.669787	62.8	83.95	1.33678	0.748064	101.9	43	0.421982	2.36977	0.51221	0.365957	2.73256	1.39964	1.29479	1.62261	0.714468	0.797967	0.772326	1.25318	1.95233	0.61629
CPE0033	2.4	1.1	0.458333	2.18182	1.1	2.9	2.63636	0.37931	4	2.75	0.6875	1.45455	0.948276	2.5	0.4	0.37931	1.66667	3.63636	2.63636	0.458333	0.6	2.18182	1.05455	0.275
CPE0034	4.9	1	0.204082	4.9	1.85	0.95	0.513514	1.94737	2	0.55	0.275	3.63636	0.578947	0.55	1.81818	1.05263	0.408163	1.08108	0.95	0.377551	2.45	2.64865	1.72727	0.925
CPE0035	255.75	163.55	0.639492	1.56374	143.3	147.95	1.03245	0.96857	212.2	174.4	0.821866	1.21674	1.17878	1.06634	0.937787	1.10544	0.829717	1.48081	0.904616	0.560313	1.20523	1.78472	0.848337	0.675306
CPE0036	871.25	998.75	1.14634	0.87234	1086.5	721.4	0.663967	1.5061	1179.95	117.35	0.0994534	10.055	0.16267	0.117497	8.51086	1.38446	1.35432	1.08601	0.722303	1.24706	0.738379	0.801887	6.14742	0.920802
CPE0037	0.1	0.15	1.5	0.666667	0.5	0.1	0.2	5	0.2	0	0	#DIV/0!	0	0	#DIV/0!	1.5	2	0.4	0.666667	5	0.5	0.2	#DIV/0!	2.5
CPE0038	0.2	0.05	0.25	4	0.45	0.4	0.888889	1.125	0.55	0.35	0.636364	1.57143	0.875	7	0.142857	0.125	2.75	1.22222	8	2.25	0.363636	0.444444	1.14286	0.818182
CPE0039	0.2	0.15	0.75	1.33333	0.35	0.5	1.42857	0.7	0.95	0.55	0.578947	1.72727	1.1	3.66667	0.272727	0.3	4.75	2.71429	3.33333	1.75	0.210526	0.571429	0.909091	0.368421
CPE0040	0.1	0.15	1.5	0.666667	0.55	0.15	0.272727	3.66667	0.65	0.45	0.692308	1.44444	3	3	0.333333	1	6.5	1.18182	1	5.5	0.153846	0.181818	0.333333	0.846154
CPE0041	21.85	11.5	0.526316	1.9	4.45	12.25	2.75281	0.363265	12.6	12.85	1.01984	0.980545	1.04898	1.11739	0.894942	0.938776	0.576659	2.83146	1.06522	0.203661	1.73413	4.91011	0.953307	0.353175
CPE0042	7	6.05	0.864286	1.15702	2.15	16.05	7.46512	0.133956	4.3	8.35	1.94186	0.51497	0.520249	1.38017	0.724551	0.376947	0.614286	2	2.65289	0.307143	1.62791	3.25581	1.92216	0.5
CPE0043	53.15	41.45	0.779868	1.28227	8.5	36.3	4.27059	0.23416	52.35	43.55	0.831901	1.20207	1.19972	1.05066	0.95178	1.14187	0.984948	6.15882	0.875754	0.159925	1.01528	6.25294	0.833525	0.162369
CPE0044	21.8	9.05	0.415138	2.40884	9.7	21.7	2.23711	0.447005	32.45	16.85	0.51926	1.92582	0.776498	1.86188	0.537092	0.417051	1.48853	3.34536	2.39779	0.444954	0.671803	2.24742	1.28783	0.298921
CPE0045	77.4	63.7	0.822997	1.21507	62.45	73.05	1.16974	0.854894	76.4	128.8	1.68586	0.593168	1.76318	2.02198	0.494565	0.872005	0.98708	1.22338	1.14678	0.806848	1.01309	1.23939	0.567158	0.817408
CPE0046	356.2	209.85	0.589135	1.6974	200.25	265.95	1.32809	0.752961	190.15	413.65	2.17539	0.459688	1.55537	1.97117	0.507313	0.789058	0.533829	0.949563	1.26733	0.562184	1.87326	1.77878	0.642935	1.05312
CPE0047	64.25	20.5	0.319066	3.13415	18.95	49.25	2.59894	0.384772	90	70.9	0.787778	1.26939	1.43959	3.45854	0.28914	0.416244	1.40078	4.74934	2.40244	0.294942	0.713889	3.3905	0.69464	0.210556
CPE0048	132.4	24.45	0.184668	5.41513	42.65	77.4	1.81477	0.551034	72.75	103.15	1.41787	0.705284	1.33269	4.21881	0.237033	0.315891	0.549471	1.70574	3.16564	0.32213	1.81993	3.10434	0.750364	0.586254
CPE0049	28.2	8.65	0.306738	3.26012	8.1	24.95	3.08025	0.324649	28.6	42.15	1.47378	0.678529	1.68938	4.87283	0.205219	0.346693	1.01418	3.53086	2.88439	0.287234	0.986014	3.48148	0.591934	0.283217
CPE0050	1.4	0.3	0.214286	4.66667	0.6	1.3	2.16667	0.461538	1.4	2.45	1.75	0.571429	1.88462	8.16667	0.122449	0.230769	1	2.33333	4.33333	0.428571	1	2.33333	0.530612	0.428571
CPE0051	12.45	10.45	0.839357	1.19139	7.55	10.85	1.43709	0.695853	64.7	42.85	0.662287	1.50992	3.94931	4.10048	0.243874	0.963134	5.19679	8.56954	1.03828	0.606426	0.192427	1.64901	0.253209	0.116692
CPE0052	29.25	6.1	0.208547	4.79508	13.35	19.25	1.44195	0.693506	25.5	72.35	2.83725	0.352453	3.75844	11.8607	0.0843124	0.316883	0.871795	1.91011	3.15574	0.45641	1.14706	2.19101	0.266068	0.523529
CPE0053	9.7	2.3	0.237113	4.21739	2.5	5.9	2.36	0.423729	6.3	4.35	0.690476	1.44828	0.737288	1.8913	0.528736	0.389831	0.649485	2.52	2.56522	0.257732	1.53968	3.88	1.35632	0.396825
CPE0054	4.85	1.25	0.257732	3.88	2.1	5.55	2.64286	0.378378	9.4	5.75	0.611702	1.63478	1.03604	4.6	0.217391	0.225225	1.93814	4.47619	4.44	0.43299	0.515957	2.30952	0.965217	0.223404
CPE0055	11.3	5.85	0.517699	1.93162	11.35	20.1	1.77093	0.564677	20.4	30.95	1.51716	0.659128	1.5398	5.2906	0.189015	0.291045	1.80531	1.79736	3.4359	1.00442	0.553922	0.995595	0.649435	0.556373
CPE0056	147.4	78.95	0.535617	1.867	128.75	104.7	0.813204	1.2297	227.15	109.2	0.48074	2.08013	1.04298	1.38315	0.722985	0.754059	1.54104	1.76427	1.32616	0.873474	0.64891	1.14485	0.958791	0.566806
CPE0057	114.2	44.4	0.388792	2.57207	39.95	53.4	1.33667	0.748127	62.45	106.65	1.70777	0.58556	1.99719	2.40203	0.416315	0.831461	0.546848	1.5632	1.2027	0.349825	1.82866	2.85857	0.500703	0.639712
CPE0058	46.2	11.35	0.245671	4.07048	24.6	37.6	1.52846	0.654255	51.05	58.05	1.13712	0.879414	1.54388	5.11454	0.195521	0.301862	1.10498	2.0752	3.31278	0.532468	0.904995	1.87805	0.647717	0.481881
CPE0059	40.2	11.4	0.283582	3.52632	26.35	32.4	1.2296	0.813272	40.7	41.05	1.0086	0.991474	1.26698	3.60088	0.27771	0.351852	1.01244	1.54459	2.84211	0.655473	0.987715	1.52562	0.789281	0.64742
CPE0060	87.05	26.05	0.299253	3.34165	58.4	60.45	1.0351	0.966088	52	54.35	1.04519	0.956762	0.89909	2.08637	0.479301	0.430935	0.597358	0.890411	2.32054	0.670879	1.67404	1.49058	1.11224	1.12308
CPE0061	114.5	55.8	0.487336	2.05197	90.05	77.7	0.862854	1.15894	125.8	60	0.476948	2.09667	0.772201	1.07527	0.93	0.718147	1.09869	1.397	1.39247	0.786463	0.910175	1.27152	1.295	0.715819
CPE0063	4.75	1.25	0.263158	3.8	1.05	2.15	2.04762	0.488372	2.6	1.2	0.461538	2.16667	0.55814	0.96	1.04167	0.581395	0.547368	2.47619	1.72	0.221053	1.82692	4.52381	1.79167	0.403846
CPE0064	6.75	3.75	0.555556	1.8	2.1	7.05	3.35714	0.297872	10.75	3.45	0.32093	3.11594	0.489362	0.92	1.08696	0.531915	1.59259	5.11905	1.88	0.311111	0.627907	3.21429	2.04348	0.195349
CPE0065	13.2	7.15	0.541667	1.84615	3.55	9.7	2.73239	0.365979	10.6	5.15	0.485849	2.05825	0.530928	0.72028	1.38835	0.737113	0.80303	2.98592	1.35664	0.268939	1.24528	3.71831	1.8835	0.334906
CPE0066	0.55	0.15	0.272727	3.66667	0.25	0.15	0.6	1.66667	0.25	0.3	1.2	0.833333	2	2	0.5	1	0.454545	1	1	0.454545	2.2	2.2	0.5	1
CPE0067	1.55	0.7	0.451613	2.21429	0.35	1.25	3.57143	0.28	0.85	1.15	1.35294	0.73913	0.92	1.64286	0.608696	0.56	0.548387	2.42857	1.78571	0.225806	1.82353	4.42857	1.08696	0.411765
CPE0068	5.75	3.25	0.565217	1.76923	2.2	5.05	2.29545	0.435644	3.55	1.5	0.422535	2.36667	0.29703	0.461538	2.16667	0.643564	0.617391	1.61364	1.55385	0.382609	1.61972	2.61364	3.36667	0.619718
CPE0069	7.7	4.65	0.603896	1.65591	4.15	9.4	2.26506	0.441489	8	6.7	0.8375	1.19403	0.712766	1.44086	0.69403	0.494681	1.03896	1.92771	2.02151	0.538961	0.9625	1.85542	1.40299	0.51875
CPE0070	44.8	24.5	0.546875	1.82857	21.6	33.25	1.53935	0.649624	76.1	40.95	0.538108	1.85836	1.23158	1.67143	0.598291	0.736842	1.69866	3.52315	1.35714	0.482143	0.588699	2.07407	0.811966	0.283837
CPE0071	50.85	25.25	0.496559	2.01386	33	43.85	1.32879	0.752566	69.9	75.95	1.08655	0.920342	1.73204	3.00792	0.332456	0.575827	1.37463	2.11818	1.73663	0.648968	0.727468	1.54091	0.577354	0.472103
CPE0072	6	2.55	0.425	2.35294	3.1	31.9	10.2903	0.0971787	4.15	29.35	7.07229	0.141397	0.920063	11.5098	0.0868825	0.0799373	0.691667	1.33871	12.5098	0.516667	1.44578	1.93548	1.08688	0.746988
CPE0076	43.1	7.6	0.176334	5.67105	28.8	9.15	0.317708	3.14754	40.55	11.55	0.284834	3.51082	1.2623	1.51974	0.658009	0.830601	0.940835	1.40799	1.20395	0.668213	1.06289	1.49653	0.792208	0.710234
CPE0078	5.05	2.6	0.514851	1.94231	4.7	9.05	1.92553	0.519337	13.2	17.85	1.35227	0.739496	1.97238	6.86538	0.145658	0.287293	2.61386	2.80851	3.48077	0.930693	0.382576	1.07447	0.507003	0.356061
CPE0079	9.1	182.35	20.0385	0.049904	34.65	123.65	3.56854	0.280226	62.35	121.45	1.94787	0.51338	0.982208	0.666027	1.50144	1.47473	6.85165	1.79942	0.678092	3.80769	0.14595	0.262626	1.01811	0.555734
CPE0080	2.05	1.25	0.609756	1.64	0.85	3.7	4.35294	0.22973	4.9	4.75	0.969388	1.03158	1.28378	3.8	0.263158	0.337838	2.39024	5.76471	2.96	0.414634	0.418367	2.41176	0.778947	0.173469
CPE0081	164.3	78.1	0.47535	2.10371	160.05	149.15	0.931896	1.07308	133.5	177.35	1.32846	0.752749	1.18907	2.27081	0.440372	0.523634	0.812538	0.834114	1.90973	0.974133	1.23071	1.02655	0.840992	1.19888
CPE0082	3114.15	1455.6	0.467415	2.13943	726.45	1608.1	2.21364	0.451744	877.75	253.65	0.288977	3.46048	0.157733	0.174258	5.73862	0.905168	0.281859	1.20827	1.10477	0.233274	3.54788	4.28681	6.33984	0.827627
CPE0083	83.55	16.3	0.195093	5.12577	47.95	63.25	1.31908	0.758103	79.8	182.7	2.28947	0.436782	2.88854	11.2086	0.0892173	0.257708	0.955117	1.66423	3.88037	0.573908	1.04699	1.74244	0.346196	0.600877
CPE0084	43.95	59.8	1.36064	0.73495	39.05	67.6	1.73111	0.577663	56.65	16.45	0.29038	3.44377	0.243343	0.275084	3.63526	0.884615	1.28896	1.4507	1.13043	0.88851	0.775816	1.12548	4.10942	0.68932
CPE0085	2.35	67.1	28.5532	0.0350224	1.9	169.95	89.4474	0.0111798	1.75	3.1	1.77143	0.564516	0.0182407	0.0461997	21.6452	0.394822	0.744681	0.921053	2.53279	0.808511	1.34286	1.23684	54.8226	1.08571
CPE0086	6.05	122.7	20.281	0.0493073	4.45	457.35	102.775	0.00972997	3.75	5.1	1.36	0.735294	0.0111512	0.0415648	24.0588	0.268285	0.619835	0.842697	3.72738	0.735537	1.61333	1.35955	89.6765	1.18667
CPE0087	1.7	50.8	29.8824	0.0334646	1.85	156.7	84.7027	0.011806	2.55	2.2	0.862745	1.15909	0.0140396	0.0433071	23.0909	0.324186	1.5	1.37838	3.08465	1.08824	0.666667	0.918919	71.2273	0.72549
CPE0088	2.95	103.15	34.9661	0.0285991	3.85	313.05	81.3117	0.0122984	3.45	5.2	1.50725	0.663462	0.0166108	0.050412	19.8365	0.3295	1.16949	0.896104	3.0349	1.30508	0.855072	0.766234	60.2019	1.11594
CPE0089	1.5	96.1	64.0667	0.0156087	1.6	257.35	160.844	0.00621721	3.15	4.45	1.4127	0.707865	0.0172916	0.0463059	21.5955	0.373421	2.1	1.96875	2.67794	1.06667	0.47619	0.9375	57.8315	0.507937
CPE0090	2.35	265.2	112.851	0.00886124	3.1	811.1	261.645	0.00382197	6.95	13.5	1.94245	0.514815	0.0166441	0.050905	19.6444	0.326963	2.95745	2.24194	3.05845	1.31915	0.338129	0.758065	60.0815	0.446043
CPE0091	1.75	200.35	114.486	0.00873471	2	569.75	284.875	0.00351031	5.7	9.95	1.74561	0.572864	0.0174638	0.0496631	20.1357	0.351645	3.25714	2.85	2.84377	1.14286	0.307018	0.875	57.2613	0.350877
CPE0092	0.9	78.1	86.7778	0.0115237	0.95	248.5	261.579	0.00382294	1.75	3.2	1.82857	0.546875	0.0128773	0.0409731	24.4062	0.314286	1.94444	1.84211	3.18182	1.05556	0.514286	0.947368	77.6562	0.542857
CPE0093	0.85	105.75	124.412	0.00803783	0.7	348.75	498.214	0.00200717	2.5	4.6	1.84	0.543478	0.01319	0.0434988	22.9891	0.303226	2.94118	3.57143	3.29787	0.823529	0.34	1.21429	75.8152	0.28
CPE0094	0.7	162	231.429	0.00432099	0.45	253.75	563.889	0.0017734	1.2	1.35	1.125	0.888889	0.0053202	0.00833333	120	0.638424	1.71429	2.66667	1.56636	0.642857	0.583333	1.55556	187.963	0.375
CPE0095	3.05	238.55	78.2131	0.0127856	1.3	637.45	490.346	0.00203938	3.55	5.15	1.4507	0.68932	0.00807907	0.0215888	46.3204	0.374225	1.16393	2.73077	2.67219	0.42623	0.859155	2.34615	123.777	0.366197
CPE0096	1.4	101.65	72.6071	0.0137727	1	296.85	296.85	0.0033687	1.55	2.5	1.6129	0.62	0.00842176	0.0245942	40.66	0.342429	1.10714	1.55	2.92031	0.714286	0.903226	1.4	118.74	0.645161
CPE0097	2.8	155.35	55.4821	0.0180238	2.05	597	291.22	0.00343384	2.9	7.55	2.60345	0.384106	0.0126466	0.0485999	20.5762	0.260218	1.03571	1.41463	3.84294	0.732143	0.965517	1.36585	79.0728	0.706897
CPE0098	270.5	2445.45	9.04048	0.110614	1252.4	4045.8	3.23044	0.309556	1686.7	36339.5	21.5447	0.0464151	8.98203	14.86	0.0672945	0.604442	6.23549	1.34677	1.65442	4.62994	0.160372	0.215985	0.111333	0.742515
CPE0099	1.1	8.8	8	0.125	2.1	44.1	21	0.047619	1.8	6.7	3.72222	0.268657	0.151927	0.761364	1.31343	0.199546	1.63636	0.857143	5.01136	1.90909	0.611111	0.52381	6.58209	1.16667
CPE0101	1.35	3.3	2.44444	0.409091	1.9	2.8	1.47368	0.678571	3.1	20.2	6.51613	0.153465	7.21429	6.12121	0.163366	1.17857	2.2963	1.63158	0.848485	1.40741	0.435484	0.710526	0.138614	0.612903
CPE0102	223.6	1045.15	4.67419	0.213941	734.2	75.8	0.103242	9.68602	375.15	928.8	2.47581	0.403908	12.2533	0.888676	1.12527	13.7883	1.67777	0.510964	0.0725255	3.28354	0.596028	0.304549	0.0816107	1.95708
CPE0103	542.2	721.1	1.32995	0.751907	113.2	1982.2	17.5106	0.0571083	138.25	1333.7	9.64702	0.103659	0.672838	1.84954	0.540676	0.363788	0.25498	1.22129	2.74886	0.208779	3.92188	4.78975	1.48624	0.818807
CPE0104	91.8	63.3	0.689542	1.45024	51.5	114.45	2.22233	0.449978	141.2	189	1.33853	0.74709	1.65138	2.98578	0.334921	0.55308	1.53813	2.74175	1.80806	0.561002	0.650142	1.78252	0.605556	0.364731
CPE0105	3.95	16.85	4.26582	0.234421	1.95	18.7	9.58974	0.104278	4.2	10.85	2.58333	0.387097	0.580214	0.643917	1.553	0.90107	1.06329	2.15385	1.10979	0.493671	0.940476	2.02564	1.7235	0.464286
CPE0106	28.35	7.4	0.261023	3.83108	8.85	13.55	1.53107	0.653137	33.2	10.95	0.329819	3.03196	0.808118	1.47973	0.675799	0.546125	1.17108	3.75141	1.83108	0.312169	0.853916	3.20339	1.23744	0.266566
CPE0107	282.8	119.9	0.423975	2.35863	51.1	116.7	2.28376	0.437875	608.3	74.3	0.122144	8.18708	0.636675	0.619683	1.61373	1.02742	2.15099	11.9041	0.973311	0.180693	0.464902	5.53425	1.57066	0.0840046
CPE0108	71.85	102.55	1.42728	0.700634	122.7	173.4	1.4132	0.707612	165.55	90	0.543642	1.83944	0.519031	0.877621	1.13944	0.591407	2.30411	1.34923	1.69088	1.70772	0.434008	0.585575	1.92667	0.741166
CPE0109	124.45	175.9	1.41342	0.707504	206.9	573.75	2.77308	0.36061	616.9	324.45	0.525936	1.90137	0.56549	1.84451	0.542148	0.30658	4.95701	2.98163	3.2618	1.66252	0.201734	0.601498	1.76838	0.335387
CPE0110	78.4	98.4	1.2551	0.796748	890.05	1069.8	1.20195	0.831978	377.3	415.7	1.10178	0.907626	0.388577	4.22459	0.236709	0.0919798	4.8125	0.423909	10.872	11.3527	0.207792	0.0880849	2.57349	2.359
CPE0111	136.4	144	1.05572	0.947222	1228.6	1622.1	1.32028	0.757413	778.4	619	0.795221	1.25751	0.381604	4.29861	0.232633	0.0887738	5.70674	0.633567	11.2646	9.00733	0.175231	0.111021	2.62052	1.57837
CPE0112	34.05	36.3	1.06608	0.938017	22.5	23.55	1.04667	0.955414	13.75	47.9	3.48364	0.287056	2.03397	1.31956	0.757829	1.5414	0.403818	0.611111	0.64876	0.660793	2.47636	1.51333	0.491649	1.63636
CPE0113	0.65	20.35	31.3077	0.031941	0.5	9.85	19.7	0.0507614	0.5	3.35	6.7	0.149254	0.340102	0.164619	6.07463	2.06599	0.769231	1	0.484029	0.769231	1.3	1.3	2.9403	1
CPE0114	1.55	45.8	29.5484	0.0338428	1.3	12	9.23077	0.108333	2.05	2.4	1.17073	0.854167	0.2	0.0524017	19.0833	3.81667	1.32258	1.57692	0.262009	0.83871	0.756098	1.19231	5	0.634146
CPE0115	140	49.65	0.354643	2.81974	173.05	82.75	0.478185	2.09124	187.2	10.4	0.0555556	18	0.12568	0.209466	4.77404	0.6	1.33714	1.08177	1.66667	1.23607	0.747863	0.809015	7.95673	0.924412
CPE0116	491.2	139.7	0.284406	3.51611	487.5	243.35	0.499179	2.00329	498.8	20.95	0.0420008	23.8091	0.08609	0.149964	6.66826	0.57407	1.01547	1.02318	1.74195	0.992467	0.984763	1.00759	11.6158	0.977346
CPE0117	101.25	22.85	0.225679	4.43107	88.05	51.65	0.586599	1.70474	172.4	7.7	0.0446636	22.3896	0.14908	0.33698	2.96753	0.442401	1.70272	1.95798	2.26039	0.86963	0.587297	1.14991	6.70779	0.510731
CPE0118	30.35	12.2	0.401977	2.4877	41.5	41.7	1.00482	0.995204	94.45	11.85	0.125463	7.97046	0.284173	0.971311	1.02954	0.292566	3.11203	2.2759	3.41803	1.36738	0.321334	0.731325	3.51899	0.439386
CPE0119	4.75	2.5	0.526316	1.9	6.95	7	1.00719	0.992857	13.9	4.7	0.338129	2.95745	0.671429	1.88	0.531915	0.357143	2.92632	2	2.8	1.46316	0.341727	0.683453	1.48936	0.5
CPE0120	13.35	3.9	0.292135	3.42308	17.8	14.7	0.825843	1.21088	18.3	7.65	0.418033	2.39216	0.520408	1.96154	0.509804	0.265306	1.37079	1.02809	3.76923	1.33333	0.729508	0.75	1.92157	0.972678
CPE0121	4.25	1.55	0.364706	2.74194	7.1	6.85	0.964789	1.0365	22.75	6.45	0.283516	3.52713	0.941606	4.16129	0.24031	0.226277	5.35294	3.20423	4.41935	1.67059	0.186813	0.598592	1.06202	0.312088
CPE0122	1.4	1.2	0.857143	1.16667	1.95	1.6	0.820513	1.21875	2.5	3.35	1.34	0.746269	2.09375	2.79167	0.358209	0.75	1.78571	1.28205	1.33333	1.39286	0.56	0.717949	0.477612	0.78
CPE0123	3.4	2.35	0.691176	1.44681	3.35	4.5	1.34328	0.744444	5.65	6.95	1.23009	0.81295	1.54444	2.95745	0.338129	0.522222	1.66176	1.68657	1.91489	0.985294	0.60177	1.01493	0.647482	0.59292
CPE0124	3.7	1.55	0.418919	2.3871	1.65	2.5	1.51515	0.66	13.05	2.7	0.206897	4.83333	1.08	1.74194	0.574074	0.62	3.52703	7.90909	1.6129	0.445946	0.283525	2.24242	0.925926	0.126437
CPE0125	10.7	13.25	1.23832	0.807547	9.55	14.15	1.48168	0.674912	12.7	16.9	1.33071	0.751479	1.19435	1.27547	0.784024	0.936396	1.18692	1.32984	1.06792	0.892523	0.84252	1.12042	0.837278	0.751969
CPE0126	36.25	20.65	0.569655	1.75545	37.7	88.85	2.35676	0.424311	116.05	53.1	0.457561	2.1855	0.597636	2.57143	0.388889	0.232414	3.20138	3.07825	4.30266	1.04	0.312365	0.961538	1.67326	0.32486
CPE0129	0.7	0.55	0.785714	1.27273	0.95	6.95	7.31579	0.136691	0.95	13.2	13.8947	0.0719697	1.89928	24	0.0416667	0.0791367	1.35714	1	12.6364	1.35714	0.736842	0.736842	0.526515	1
CPE0131	9.75	2.6	0.266667	3.75	13.7	12.7	0.927007	1.07874	15.8	28.9	1.82911	0.546713	2.27559	11.1154	0.0899654	0.204724	1.62051	1.15328	4.88462	1.40513	0.617089	0.711679	0.439446	0.867089
CPE0132	42.7	32	0.749415	1.33438	33.1	83.4	2.51964	0.396882	99.2	300.4	3.02823	0.330226	3.60192	9.3875	0.106525	0.383693	2.32319	2.99698	2.60625	0.775176	0.430444	1.29003	0.27763	0.333669
CPE0133	24.3	6.9	0.283951	3.52174	7.5	23.95	3.19333	0.313152	22.3	42.45	1.90359	0.525324	1.77244	6.15217	0.162544	0.2881	0.917695	2.97333	3.47101	0.308642	1.08969	3.24	0.564193	0.336323
CPE0135	1172.75	2372.15	2.02272	0.494383	1856.45	2045.75	1.10197	0.907467	2336.25	7710.9	3.30055	0.30298	3.76923	3.2506	0.307636	1.15955	1.99211	1.25845	0.862403	1.58299	0.50198	0.631716	0.265306	0.794628
CPE0136	144.7	93.95	0.649274	1.54018	67.35	100.05	1.48552	0.673163	206.3	165.95	0.804411	1.24315	1.65867	1.76637	0.566134	0.93903	1.42571	3.0631	1.06493	0.465446	0.701406	2.14848	0.602892	0.326466
CPE0137	50.95	14.85	0.291462	3.43098	20.8	30.25	1.45433	0.687603	19.75	26.25	1.32911	0.752381	0.867769	1.76768	0.565714	0.490909	0.387635	0.949519	2.03704	0.408243	2.57975	2.44952	1.15238	1.05316
CPE0138	9.55	7.6	0.795812	1.25658	2.95	7.85	2.66102	0.375796	4.3	4.5	1.04651	0.955556	0.573248	0.592105	1.68889	0.968153	0.450262	1.45763	1.03289	0.308901	2.22093	3.23729	1.74444	0.686047
CPE0139	1.85	14.95	8.08108	0.123746	2.5	8.3	3.32	0.301205	1.65	4.5	2.72727	0.366667	0.542169	0.301003	3.32222	1.8012	0.891892	0.66	0.555184	1.35135	1.12121	0.74	1.84444	1.51515
CPE0140	34.45	6.95	0.201742	4.95683	23.85	18.1	0.75891	1.31768	33.8	17.2	0.508876	1.96512	0.950276	2.47482	0.40407	0.383978	0.981132	1.41719	2.60432	0.692308	1.01923	1.44444	1.05233	0.705621
CPE0144	25.05	8.3	0.331337	3.01807	17.55	18.9	1.07692	0.928571	70.45	24.1	0.342087	2.92324	1.27513	2.90361	0.344398	0.439153	2.81238	4.01425	2.27711	0.700599	0.355571	1.42735	0.784232	0.249113
CPE0145	6	10.4	1.73333	0.576923	4.25	30.55	7.18824	0.139116	10.15	181.3	17.8621	0.0559846	5.93453	17.4327	0.0573635	0.340426	1.69167	2.38824	2.9375	0.708333	0.591133	1.41176	0.168505	0.418719
CPE0146	2.9	7.8	2.68966	0.371795	1.9	23	12.1053	0.0826087	5.05	87.3	17.2871	0.0578465	3.79565	11.1923	0.0893471	0.33913	1.74138	2.65789	2.94872	0.655172	0.574257	1.52632	0.263459	0.376238
CPE0147	6.8	21.8	3.20588	0.311927	5.5	49.9	9.07273	0.11022	9.5	99.45	10.4684	0.0955254	1.99299	4.56193	0.219206	0.436874	1.39706	1.72727	2.28899	0.808824	0.715789	1.23636	0.50176	0.578947
CPE0148	20.7	11.65	0.562802	1.77682	18.65	17.45	0.935657	1.06877	34.75	25.6	0.736691	1.35742	1.46705	2.19742	0.455078	0.667622	1.67874	1.86327	1.49785	0.900966	0.595683	1.10992	0.681641	0.536691
CPE0149	1.55	9.05	5.83871	0.171271	2.45	15.6	6.36735	0.157051	2.1	79.8	38	0.0263158	5.11538	8.81768	0.113409	0.580128	1.35484	0.857143	1.72376	1.58065	0.738095	0.632653	0.195489	1.16667
CPE0150	1.2	10.3	8.58333	0.116505	1.05	14.05	13.381	0.0747331	2.1	76.1	36.2381	0.0275953	5.41637	7.38835	0.135348	0.733096	1.75	2	1.36408	0.875	0.571429	1.14286	0.184625	0.5
CPE0151	1.5	14.85	9.9	0.10101	2.1	23.1	11	0.0909091	2.8	117	41.7857	0.0239316	5.06494	7.87879	0.126923	0.642857	1.86667	1.33333	1.55556	1.4	0.535714	0.714286	0.197436	0.75
CPE0152	0.45	4	8.88889	0.1125	0.65	6.8	10.4615	0.0955882	1.45	33.15	22.8621	0.0437406	4.875	8.2875	0.120664	0.588235	3.22222	2.23077	1.7	1.44444	0.310345	0.692308	0.205128	0.448276
CPE0153	0.7	4.9	7	0.142857	0.6	8.25	13.75	0.0727273	1.95	36.35	18.641	0.0536451	4.40606	7.41837	0.134801	0.593939	2.78571	3.25	1.68367	0.857143	0.358974	1.16667	0.22696	0.307692
CPE0154	3.1	14.5	4.67742	0.213793	2.2	23.4	10.6364	0.0940171	4.85	99.25	20.4639	0.0488665	4.24145	6.84483	0.146096	0.619658	1.56452	2.20455	1.61379	0.709677	0.639175	1.40909	0.235768	0.453608
CPE0155	0.9	0.55	0.611111	1.63636	0.2	0.9	4.5	0.222222	0.35	1.9	5.42857	0.184211	2.11111	3.45455	0.289474	0.611111	0.388889	1.75	1.63636	0.222222	2.57143	4.5	0.473684	0.571429
CPE0156	1.05	0.9	0.857143	1.16667	0.6	0.95	1.58333	0.631579	0.45	1	2.22222	0.45	1.05263	1.11111	0.9	0.947368	0.428571	0.75	1.05556	0.571429	2.33333	1.75	0.95	1.33333
CPE0157	0.3	0.1	0.333333	3	0.15	0.55	3.66667	0.272727	0.4	0.3	0.75	1.33333	0.545455	3	0.333333	0.181818	1.33333	2.66667	5.5	0.5	0.75	2	1.83333	0.375
CPE0158	1.1	0.15	0.136364	7.33333	0.3	0.65	2.16667	0.461538	0.6	1	1.66667	0.6	1.53846	6.66667	0.15	0.230769	0.545455	2	4.33333	0.272727	1.83333	3.66667	0.65	0.5
CPE0159	134.05	87.8	0.654979	1.52677	68.25	48.9	0.716484	1.39571	198.2	88	0.443996	2.25227	1.79959	1.00228	0.997727	1.7955	1.47855	2.90403	0.556948	0.509138	0.676337	1.9641	0.555682	0.344349
CPE0160	12.55	6.6	0.525896	1.90152	7.4	7.85	1.06081	0.942675	29.9	13.2	0.441472	2.26515	1.68153	2	0.5	0.840764	2.38247	4.04054	1.18939	0.589641	0.419732	1.69595	0.594697	0.247492
CPE0161	16.75	27.6	1.64776	0.606884	15.75	23.15	1.46984	0.680346	46.85	23.15	0.49413	2.02376	1	0.838768	1.19222	1.19222	2.79701	2.9746	0.838768	0.940299	0.357524	1.06349	1	0.336179
CPE0162	147.1	51.1	0.347383	2.87867	97.95	110.15	1.12455	0.889242	210.75	61.9	0.293713	3.40468	0.561961	1.21135	0.825525	0.463913	1.4327	2.15161	2.15558	0.665874	0.697983	1.50179	1.77948	0.464769
CPE0163	749.45	4589.8	6.12422	0.163286	720.9	1181.75	1.63927	0.610028	417.15	114.95	0.27556	3.62897	0.097271	0.0250447	39.9287	3.8839	0.556608	0.578652	0.257473	0.961905	1.7966	1.0396	10.2806	1.72816
CPE0164	370.45	619.4	1.67202	0.598079	207.15	474.65	2.29133	0.436427	317.45	887.55	2.79587	0.35767	1.8699	1.43292	0.697876	1.30496	0.856931	1.53246	0.766306	0.559185	1.16696	1.78832	0.534787	0.652544
CPE0166	10.6	311.6	29.3962	0.034018	5.45	405.65	74.4312	0.0134352	5.9	40.3	6.83051	0.146402	0.0993467	0.129332	7.73201	0.76815	0.556604	1.08257	1.30183	0.514151	1.79661	1.94495	10.0658	0.923729
CPE0167	6.9	620.65	89.9493	0.0111174	4.65	524.55	112.806	0.00886474	5.4	51.45	9.52778	0.104956	0.0980841	0.082897	12.0632	1.1832	0.782609	1.16129	0.845162	0.673913	1.27778	1.48387	10.1953	0.861111
CPE0168	2.3	2145.8	932.957	0.00107186	4.75	1141.95	240.411	0.00415955	2.95	480.05	162.729	0.00614519	0.420377	0.223716	4.46995	1.87907	1.28261	0.621053	0.532179	2.06522	0.779661	0.484211	2.37881	1.61017
CPE0169	3.95	6494.75	1644.24	0.000608184	6.3	1854.05	294.294	0.00339797	3.1	1535.95	495.468	0.00201829	0.82843	0.236491	4.22849	3.50301	0.78481	0.492063	0.285469	1.59494	1.27419	0.626984	1.2071	2.03226
CPE0170	0.8	1085.4	1356.75	0.000737055	0.9	507.05	563.389	0.00177497	1.05	123.6	117.714	0.00849515	0.243763	0.113875	8.78155	2.14062	1.3125	1.16667	0.467155	1.125	0.761905	0.888889	4.10235	0.857143
CPE0171	1.4	3537.95	2527.11	0.000395709	2.05	997.85	486.756	0.00205442	1.25	457.3	365.84	0.00273344	0.458285	0.129256	7.73661	3.54557	0.892857	0.609756	0.282042	1.46429	1.12	0.682927	2.18205	1.64
CPE0172	2.75	2777.95	1010.16	0.000989939	1.3	969.35	745.654	0.0013411	2.85	578.65	203.035	0.00492526	0.596946	0.208301	4.80074	2.86579	1.03636	2.19231	0.348944	0.472727	0.964912	2.11538	1.67519	0.45614
CPE0173	860.5	1060.95	1.23295	0.811066	1656.25	1624.6	0.980891	1.01948	2154.35	307.65	0.142804	7.0026	0.18937	0.289976	3.44856	0.653053	2.5036	1.30074	1.53127	1.92475	0.399424	0.519547	5.28068	0.768793
CPE0174	275.85	40	0.145006	6.89625	141.45	45.3	0.320255	3.12252	214.2	38.65	0.180439	5.54204	0.853201	0.96625	1.03493	0.883002	0.776509	1.51432	1.1325	0.512779	1.28782	1.95016	1.17206	0.660364
CPE0175	39.45	15.05	0.381496	2.62126	0.7	21.55	30.7857	0.0324826	0.45	5.45	12.1111	0.0825688	0.2529	0.362126	2.76147	0.698376	0.0114068	0.642857	1.43189	0.017744	87.6667	56.3571	3.95413	1.55556
CPE0176	40.15	28.3	0.704857	1.41873	2.05	18.45	9	0.111111	2.25	2.8	1.24444	0.803571	0.151762	0.0989399	10.1071	1.53388	0.0560399	1.09756	0.651943	0.0510585	17.8444	19.5854	6.58929	0.911111
CPE0177	16.15	13.2	0.817337	1.22348	0.65	7.8	12	0.0833333	1.3	1.75	1.34615	0.742857	0.224359	0.132576	7.54286	1.69231	0.0804954	2	0.590909	0.0402477	12.4231	24.8462	4.45714	0.5
CPE0178	29.45	27.7	0.940577	1.06318	2	21.25	10.625	0.0941176	3.5	8.5	2.42857	0.411765	0.4	0.306859	3.25882	1.30353	0.118846	1.75	0.767148	0.0679117	8.41429	14.725	2.5	0.571429
CPE0179	53.5	18.75	0.350467	2.85333	20.6	59.1	2.86893	0.348562	73.9	217.4	2.94181	0.339926	3.67851	11.5947	0.0862466	0.317259	1.38131	3.58738	3.152	0.385047	0.723951	2.59709	0.271849	0.278755
CPE0180	4.05	5.2	1.28395	0.778846	5.4	30.4	5.62963	0.177632	46.85	62.85	1.34152	0.745426	2.06743	12.0865	0.0827367	0.171053	11.5679	8.67593	5.84615	1.33333	0.0864461	0.75	0.483691	0.115261
CPE0181	4.35	6.1	1.4023	0.713115	6.65	32.2	4.84211	0.206522	35.65	45	1.26227	0.792222	1.39752	7.37705	0.135556	0.189441	8.1954	5.3609	5.27869	1.52874	0.12202	0.654135	0.715556	0.186536
CPE0182	89.4	86.3	0.965324	1.03592	82.8	198.15	2.39312	0.417865	158.7	210.55	1.32672	0.75374	1.06258	2.43975	0.409879	0.435529	1.77517	1.91667	2.29606	0.926174	0.563327	1.07971	0.941107	0.521739
CPE0183	164.75	91.05	0.552656	1.80945	14.5	180.2	12.4276	0.0804661	18	159.85	8.88056	0.112606	0.88707	1.75563	0.569596	0.505272	0.109256	1.24138	1.97913	0.0880121	9.15278	11.3621	1.12731	0.805556
CPE0184	247.45	95.65	0.386543	2.58704	175.15	101.75	0.580931	1.72138	89.3	123.9	1.38746	0.720743	1.21769	1.29535	0.771994	0.940049	0.360881	0.509849	1.06377	0.70782	2.771	1.41279	0.821227	1.96137
CPE0185	692.75	461.8	0.666619	1.50011	567.2	526.85	0.928861	1.07659	458.4	451.3	0.984511	1.01573	0.856601	0.977263	1.02327	0.87653	0.661711	0.808181	1.14086	0.818766	1.51123	1.22135	1.16741	1.23735
CPE0186	88.85	84.15	0.947102	1.05585	61.85	90.95	1.47049	0.680044	79.25	31.5	0.397476	2.51587	0.346344	0.374332	2.67143	0.925234	0.891953	1.28133	1.08081	0.696117	1.12114	1.43654	2.8873	0.780442
CPE0187	12.15	33.9	2.79012	0.358407	9.85	45.35	4.60406	0.2172	51	30.8	0.603922	1.65584	0.679162	0.908555	1.10065	0.747519	4.19753	5.17766	1.33776	0.8107	0.238235	1.2335	1.4724	0.193137
CPE0188	11.65	27.2	2.33476	0.428309	12.3	33.45	2.71951	0.367713	25.65	36.65	1.42885	0.699864	1.09567	1.34743	0.742156	0.813154	2.20172	2.08537	1.22978	1.05579	0.454191	0.947154	0.912688	0.479532
CPE0189	57.35	52.8	0.920663	1.08617	51.3	78.1	1.52242	0.65685	76.6	114	1.48825	0.67193	1.45967	2.15909	0.463158	0.676056	1.33566	1.49318	1.47917	0.894507	0.748695	1.11793	0.685088	0.669713
CPE0190	48.65	53.4	1.09764	0.911049	29.6	42.4	1.43243	0.698113	63.9	75.95	1.18858	0.841343	1.79127	1.42228	0.703094	1.25943	1.31346	2.15878	0.794007	0.608428	0.761346	1.64358	0.558262	0.463224
CPE0191	4.9	6.7	1.36735	0.731343	3.6	5.2	1.44444	0.692308	3.7	4.8	1.2973	0.770833	0.923077	0.716418	1.39583	1.28846	0.755102	1.02778	0.776119	0.734694	1.32432	1.36111	1.08333	0.972973
CPE0192	22.7	14.1	0.621145	1.60993	52.1	43.9	0.84261	1.18679	44.35	89.05	2.00789	0.498035	2.02847	6.3156	0.158338	0.321185	1.95374	0.851248	3.11348	2.29515	0.511838	0.435701	0.492981	1.17475
CPE0193	27.65	12.6	0.455696	2.19444	53.9	40.55	0.752319	1.32922	27.65	57.65	2.08499	0.479618	1.4217	4.5754	0.21856	0.310727	1	0.512987	3.21825	1.94937	1	0.512987	0.703382	1.94937
CPE0194	3.8	3.55	0.934211	1.07042	9.05	12	1.32597	0.754167	25.9	25.3	0.976834	1.02372	2.10833	7.12676	0.140316	0.295833	6.81579	2.86188	3.38028	2.38158	0.146718	0.41989	0.474308	0.349421
CPE0195	41.35	19.85	0.480048	2.08312	99.7	78.3	0.785356	1.27331	49.85	124.75	2.50251	0.399599	1.59323	6.28463	0.159118	0.253512	1.20556	0.5	3.94458	2.41112	0.829488	0.414744	0.627655	2
CPE0196	3.2	36.95	11.5469	0.0866035	4.45	10	2.24719	0.445	6	5.8	0.966667	1.03448	0.58	0.156969	6.37069	3.695	1.875	1.34831	0.270636	1.39062	0.533333	0.719101	1.72414	0.741667
CPE0197	60.8	29	0.476974	2.09655	32.25	41.45	1.28527	0.778046	58.9	45.95	0.780136	1.28183	1.10856	1.58448	0.631121	0.699638	0.96875	1.82636	1.42931	0.530428	1.03226	1.88527	0.902067	0.547538
CPE0198	2.25	4.7	2.08889	0.478723	1.6	5.65	3.53125	0.283186	10	9.55	0.955	1.04712	1.69027	2.03191	0.492147	0.831858	4.44444	6.25	1.20213	0.711111	0.225	1.40625	0.591623	0.16
CPE0199	9.75	124.1	12.7282	0.0785657	18.75	44.4	2.368	0.422297	23.75	33.25	1.4	0.714286	0.748874	0.267929	3.73233	2.79505	2.4359	1.26667	0.357776	1.92308	0.410526	0.52	1.33534	0.789474
CPE0200	81.4	78.95	0.969902	1.03103	102.2	61.25	0.599315	1.66857	552.05	62.3	0.112852	8.86116	1.01714	0.789107	1.26726	1.28898	6.78194	5.40166	0.775807	1.25553	0.14745	0.796477	0.983146	0.185128
CPE0201	64.95	223.2	3.43649	0.290995	124.7	200.25	1.60585	0.622722	141.6	175.05	1.23623	0.808912	0.874157	0.784274	1.27506	1.11461	2.18014	1.13553	0.897177	1.91994	0.458686	0.52085	1.14396	0.88065
CPE0202	240.3	77.4	0.322097	3.10465	32.4	86.65	2.67438	0.373918	63.1	93.7	1.48494	0.673426	1.08136	1.21059	0.826041	0.893249	0.262588	1.94753	1.11951	0.134831	3.80824	7.41667	0.92476	0.513471
CPE0203	0.2	0.1	0.5	2	0.1	0.25	2.5	0.4	0.35	0.5	1.42857	0.7	2	5	0.2	0.4	1.75	3.5	2.5	0.5	0.571429	2	0.5	0.285714
CPE0204	0.25	0.4	1.6	0.625	0.15	0.25	1.66667	0.6	0.65	0.45	0.692308	1.44444	1.8	1.125	0.888889	1.6	2.6	4.33333	0.625	0.6	0.384615	1.66667	0.555556	0.230769
CPE0205	67.55	152.2	2.25315	0.443824	135.8	75	0.552283	1.81067	145.75	170	1.16638	0.857353	2.26667	1.11695	0.895294	2.02933	2.15766	1.07327	0.492773	2.01036	0.463465	0.497423	0.441176	0.931732
CPE0206	1.1	1.4	1.27273	0.785714	0.65	1.8	2.76923	0.361111	1.8	3.6	2	0.5	2	2.57143	0.388889	0.777778	1.63636	2.76923	1.28571	0.590909	0.611111	1.69231	0.5	0.361111
CPE0207	49.25	50.05	1.01624	0.984016	34.6	88.3	2.55202	0.391846	92.6	72.2	0.779698	1.28255	0.817667	1.44256	0.693213	0.566818	1.8802	2.6763	1.76424	0.702538	0.531857	1.42341	1.22299	0.37365
CPE0208	4.3	2.45	0.569767	1.7551	2.2	5.05	2.29545	0.435644	19.6	7.05	0.359694	2.78014	1.39604	2.87755	0.347518	0.485149	4.55814	8.90909	2.06122	0.511628	0.219388	1.95455	0.716312	0.112245
CPE0209	1.4	0.2	0.142857	7	0.2	0.4	2	0.5	1.15	0.35	0.304348	3.28571	0.875	1.75	0.571429	0.5	0.821429	5.75	2	0.142857	1.21739	7	1.14286	0.173913
CPE0210	2.45	3.55	1.44898	0.690141	1.9	9.85	5.18421	0.192893	12.3	47.05	3.8252	0.261424	4.77665	13.2535	0.0754516	0.360406	5.02041	6.47368	2.77465	0.77551	0.199187	1.28947	0.209352	0.154472
CPE0211	19.1	13.2	0.691099	1.44697	13.7	57.05	4.16423	0.24014	17.7	99.8	5.63842	0.177355	1.74934	7.56061	0.132265	0.231376	0.926702	1.29197	4.32197	0.717277	1.0791	1.39416	0.571643	0.774011
CPE0212	9.25	4.1	0.443243	2.2561	5.4	15.8	2.92593	0.341772	18.8	16.65	0.885638	1.12913	1.0538	4.06098	0.246246	0.259494	2.03243	3.48148	3.85366	0.583784	0.492021	1.71296	0.948949	0.287234
CPE0213	24.35	26.3	1.08008	0.925856	23.6	47.65	2.01907	0.495278	23.9	59.8	2.50209	0.399666	1.25498	2.27376	0.439799	0.551941	0.98152	1.01271	1.81179	0.969199	1.01883	1.03178	0.796823	0.987448
CPE0214	1398.2	3120.25	2.23162	0.448105	1136.2	1291.35	1.13655	0.879854	2580.6	4353.85	1.68715	0.592717	3.37155	1.39535	0.716665	2.41627	1.84566	2.27126	0.413861	0.812616	0.541812	1.23059	0.2966	0.440285
CPE0215	4.35	4.65	1.06897	0.935484	3.75	5.3	1.41333	0.707547	4.25	5.45	1.28235	0.779817	1.0283	1.17204	0.853211	0.877358	0.977011	1.13333	1.13978	0.862069	1.02353	1.16	0.972477	0.882353
CPE0216	11.25	20	1.77778	0.5625	9.85	24.65	2.50254	0.399594	17.3	30.05	1.73699	0.575707	1.21907	1.5025	0.665557	0.811359	1.53778	1.75635	1.2325	0.875556	0.650289	1.14213	0.8203	0.569364
CPE0217	50.6	445	8.79447	0.113708	29.45	268.8	9.12733	0.109561	71.65	128.3	1.79065	0.558457	0.477307	0.288315	3.46843	1.65551	1.41601	2.43294	0.604045	0.582016	0.706211	1.71817	2.09509	0.411026
CPE0218	327.7	91.55	0.279371	3.57946	177.1	269.85	1.52372	0.656291	362.85	202.5	0.558082	1.79185	0.750417	2.21191	0.452099	0.339263	1.10726	2.04884	2.94757	0.540433	0.903128	1.85037	1.33259	0.48808
CPE0219	4.7	54.65	11.6277	0.0860018	3.2	7.15	2.23437	0.447552	8.35	13.35	1.5988	0.625468	1.86713	0.244282	4.09363	7.64336	1.7766	2.60937	0.130833	0.680851	0.562874	1.46875	0.535581	0.383234
CPE0220	1.85	138.25	74.7297	0.0133816	2.9	4.15	1.43103	0.698795	4.25	1.7	0.4	2.5	0.409639	0.0122966	81.3235	33.3133	2.2973	1.46552	0.0300181	1.56757	0.435294	0.637931	2.44118	0.682353
CPE0221	0.65	29.85	45.9231	0.0217755	0.8	0.95	1.1875	0.842105	0.85	0.4	0.470588	2.125	0.421053	0.0134003	74.625	31.4211	1.30769	1.0625	0.0318258	1.23077	0.764706	0.8125	2.375	0.941176
CPE0222	0.55	25.65	46.6364	0.0214425	1	0.3	0.3	3.33333	0.65	0.3	0.461538	2.16667	1	0.0116959	85.5	85.5	1.18182	0.65	0.0116959	1.81818	0.846154	0.55	1	1.53846
CPE0223	0.7	38.7	55.2857	0.0180879	1.3	1.2	0.923077	1.08333	0.95	0.55	0.578947	1.72727	0.458333	0.0142119	70.3636	32.25	1.35714	0.730769	0.0310078	1.85714	0.736842	0.538462	2.18182	1.36842
CPE0224	0.4	11.35	28.375	0.0352423	0.3	0.5	1.66667	0.6	0.75	0.35	0.466667	2.14286	0.7	0.030837	32.4286	22.7	1.875	2.5	0.0440529	0.75	0.533333	1.33333	1.42857	0.4
CPE0225	0.75	28.4	37.8667	0.0264085	1.1	1.5	1.36364	0.733333	2	1.25	0.625	1.6	0.833333	0.0440141	22.72	18.9333	2.66667	1.81818	0.0528169	1.46667	0.375	0.681818	1.2	0.55
CPE0226	0.8	24.55	30.6875	0.0325866	0.7	1.7	2.42857	0.411765	3	0.9	0.3	3.33333	0.529412	0.0366599	27.2778	14.4412	3.75	4.28571	0.0692464	0.875	0.266667	1.14286	1.88889	0.233333
CPE0227	0.6	21.65	36.0833	0.0277136	0.9	1.1	1.22222	0.818182	1.25	0.85	0.68	1.47059	0.772727	0.039261	25.4706	19.6818	2.08333	1.38889	0.0508083	1.5	0.48	0.666667	1.29412	0.72
CPE0228	1.1	39.85	36.2273	0.0276035	0.9	2.35	2.61111	0.382979	3.4	2.6	0.764706	1.30769	1.10638	0.0652447	15.3269	16.9574	3.09091	3.77778	0.0589711	0.818182	0.323529	1.22222	0.903846	0.264706
CPE0229	2.2	44.1	20.0455	0.0498866	1.45	3	2.06897	0.483333	3.85	3.8	0.987013	1.01316	1.26667	0.0861678	11.6053	14.7	1.75	2.65517	0.0680272	0.659091	0.571429	1.51724	0.789474	0.376623
CPE0230	21.3	9.9	0.464789	2.15152	14.3	9.55	0.667832	1.49738	14.5	10.65	0.734483	1.3615	1.11518	1.07576	0.929577	1.03665	0.680751	1.01399	0.964646	0.671362	1.46897	1.48951	0.896714	0.986207
CPE0231	3.75	5.45	1.45333	0.688073	2.2	6.15	2.79545	0.357724	2.5	3.05	1.22	0.819672	0.495935	0.559633	1.78689	0.886179	0.666667	1.13636	1.12844	0.586667	1.5	1.70455	2.01639	0.88
CPE0232	1.6	19.05	11.9062	0.0839895	1.85	5.25	2.83784	0.352381	1.65	1.9	1.15152	0.868421	0.361905	0.0997375	10.0263	3.62857	1.03125	0.891892	0.275591	1.15625	0.969697	0.864865	2.76316	1.12121
CPE0233	25.15	7.9	0.314115	3.18354	35.45	24.75	0.698166	1.43232	32.35	11.05	0.341577	2.9276	0.446465	1.39873	0.714932	0.319192	1.28628	0.912553	3.13291	1.40954	0.777434	0.70945	2.23982	1.09583
CPE0234	14.8	4.4	0.297297	3.36364	12.95	11.5	0.888031	1.12609	33.2	8.35	0.251506	3.97605	0.726087	1.89773	0.526946	0.382609	2.24324	2.56371	2.61364	0.875	0.445783	1.14286	1.37725	0.39006
CPE0235	9.4	2.6	0.276596	3.61538	12.4	10.05	0.810484	1.23383	18.2	8.3	0.456044	2.19277	0.825871	3.19231	0.313253	0.258706	1.93617	1.46774	3.86538	1.31915	0.516484	0.758065	1.21084	0.681319
CPE0236	11.1	4.35	0.391892	2.55172	13.4	13.85	1.03358	0.967509	28.75	15	0.521739	1.91667	1.08303	3.44828	0.29	0.314079	2.59009	2.14552	3.18391	1.20721	0.386087	0.828358	0.923333	0.466087
CPE0237	0.45	0.15	0.333333	3	0.35	0.35	1	1	0.9	0.25	0.277778	3.6	0.714286	1.66667	0.6	0.428571	2	2.57143	2.33333	0.777778	0.5	1.28571	1.4	0.388889
CPE0238	25.55	486.1	19.0254	0.0525612	133.15	155.2	1.1656	0.857925	59.4	1137.05	19.1423	0.0522404	7.32635	2.33913	0.42751	3.13209	2.32485	0.446113	0.319276	5.21135	0.430135	0.191889	0.136494	2.24158
CPE0239	44.2	52.9	1.19683	0.835539	42	57.65	1.37262	0.728534	45.85	115.25	2.51363	0.397831	1.99913	2.17864	0.459002	0.917606	1.03733	1.09167	1.08979	0.950226	0.964013	1.05238	0.500217	0.916031
CPE0240	0.7	0.35	0.5	2	0.7	0.45	0.642857	1.55556	0.8	0.9	1.125	0.888889	2	2.57143	0.388889	0.777778	1.14286	1.14286	1.28571	1	0.875	1	0.5	0.875
CPE0241	1.35	2	1.48148	0.675	1.35	1.65	1.22222	0.818182	2.95	3.45	1.16949	0.855072	2.09091	1.725	0.57971	1.21212	2.18519	2.18519	0.825	1	0.457627	1	0.478261	0.457627
CPE0242	9.55	6.2	0.649215	1.54032	9.6	17.6	1.83333	0.545455	20.2	17.9	0.886139	1.12849	1.01705	2.8871	0.346369	0.352273	2.11518	2.10417	2.83871	1.00524	0.472772	0.994792	0.98324	0.475248
CPE0243	118.75	30.45	0.256421	3.89984	79.7	80.85	1.01443	0.985776	326.2	16.85	0.0516554	19.3591	0.208411	0.553366	1.80712	0.376623	2.74695	4.09285	2.65517	0.671158	0.36404	1.48996	4.79822	0.244329
CPE0244	180.2	39.8	0.220866	4.52764	113.7	108.05	0.950308	1.05229	432.2	23.2	0.0536789	18.6293	0.214715	0.582915	1.71552	0.368348	2.39845	3.80123	2.71482	0.630966	0.416937	1.58487	4.65733	0.263073
CPE0245	12.05	7.15	0.593361	1.68531	5.85	14.7	2.51282	0.397959	20.55	23.1	1.12409	0.88961	1.57143	3.23077	0.309524	0.486395	1.70539	3.51282	2.05594	0.485477	0.586375	2.05983	0.636364	0.284672
CPE0246	0.5	0.1	0.2	5	0.8	0.85	1.0625	0.941176	2.7	0.15	0.0555556	18	0.176471	1.5	0.666667	0.117647	5.4	3.375	8.5	1.6	0.185185	0.625	5.66667	0.296296
CPE0247	0.55	0.3	0.545455	1.83333	0.95	0.9	0.947368	1.05556	1.25	0.45	0.36	2.77778	0.5	1.5	0.666667	0.333333	2.27273	1.31579	3	1.72727	0.44	0.578947	2	0.76
CPE0248	1.15	0.95	0.826087	1.21053	1.15	1.35	1.17391	0.851852	2.2	0.55	0.25	4	0.407407	0.578947	1.72727	0.703704	1.91304	1.91304	1.42105	1	0.522727	1	2.45455	0.522727
CPE0249	3.9	2.75	0.705128	1.41818	3	6	2	0.5	9.45	8.75	0.925926	1.08	1.45833	3.18182	0.314286	0.458333	2.42308	3.15	2.18182	0.769231	0.412698	1.3	0.685714	0.31746
CPE0250	32.7	29.8	0.911315	1.09732	30.1	27.15	0.901993	1.10866	31.05	54.45	1.75362	0.570248	2.00552	1.82718	0.547291	1.09761	0.949541	1.03156	0.911074	0.920489	1.05314	1.08638	0.498623	0.969404
CPE0251	40.95	263	6.42247	0.155703	73.2	138.8	1.89617	0.527378	95.8	195.2	2.03758	0.490779	1.40634	0.742205	1.34734	1.89481	2.33944	1.30874	0.527757	1.78755	0.427453	0.559426	0.711066	0.764092
CPE0252	0.6	0.45	0.75	1.33333	1.1	1.95	1.77273	0.564103	1.2	0.85	0.708333	1.41176	0.435897	1.88889	0.529412	0.230769	2	1.09091	4.33333	1.83333	0.5	0.545455	2.29412	0.916667
CPE0253	3.75	4.9	1.30667	0.765306	3.05	4.7	1.54098	0.648936	3.85	5.4	1.4026	0.712963	1.14894	1.10204	0.907407	1.04255	1.02667	1.2623	0.959184	0.813333	0.974026	1.22951	0.87037	0.792208
CPE0254	2.9	4.6	1.58621	0.630435	2.75	5.35	1.94545	0.514019	6.55	9.7	1.48092	0.675258	1.81308	2.1087	0.474227	0.859813	2.25862	2.38182	1.16304	0.948276	0.442748	1.05455	0.551546	0.419847
CPE0255	6.85	23.5	3.43066	0.291489	14	42.85	3.06071	0.326721	47.65	68.25	1.43232	0.698168	1.59277	2.90426	0.344322	0.548425	6.9562	3.40357	1.8234	2.0438	0.143757	0.489286	0.627839	0.293809
CPE0256	20.15	45.2	2.24318	0.445796	46	69.95	1.52065	0.657613	54.9	99.55	1.8133	0.551482	1.42316	2.20243	0.454043	0.646176	2.72457	1.19348	1.54757	2.28288	0.367031	0.438043	0.702662	0.837887
CPE0257	2.4	9.4	3.91667	0.255319	4.2	8.55	2.03571	0.491228	7.4	6.15	0.831081	1.20325	0.719298	0.654255	1.52846	1.09942	3.08333	1.7619	0.909574	1.75	0.324324	0.571429	1.39024	0.567568
CPE0258	21.5	116.85	5.43488	0.183997	28.1	49.1	1.74733	0.572301	59.95	51.55	0.859883	1.16295	1.0499	0.441164	2.26673	2.37984	2.78837	2.13345	0.420197	1.30698	0.358632	0.765125	0.952473	0.468724
CPE0259	136.55	367	2.68766	0.372071	327.8	403.6	1.23124	0.81219	391.45	622.8	1.59101	0.628532	1.54311	1.697	0.589274	0.909316	2.86672	1.19417	1.09973	2.40059	0.348831	0.416565	0.648041	0.837399
CPE0260	5.9	5.45	0.923729	1.08257	18.75	10.65	0.568	1.76056	44.8	11.7	0.261161	3.82906	1.09859	2.14679	0.465812	0.511737	7.59322	2.38933	1.95413	3.17797	0.131696	0.314667	0.910256	0.418527
CPE0261	11.2	7.55	0.674107	1.48344	19.75	14.45	0.731646	1.36678	35.75	11	0.307692	3.25	0.761246	1.45695	0.686364	0.522491	3.19196	1.81013	1.91391	1.76339	0.313287	0.567089	1.31364	0.552448
CPE0262	46.9	104.9	2.23667	0.447092	48.15	237.45	4.93146	0.20278	120.2	686.75	5.71339	0.175027	2.89219	6.54671	0.152748	0.441777	2.5629	2.49637	2.26358	1.02665	0.390183	0.974039	0.345759	0.400582
CPE0263	32.1	43.05	1.34112	0.745645	24.05	42.7	1.77547	0.563232	104.35	100.45	0.962626	1.03883	2.35246	2.33333	0.428571	1.0082	3.25078	4.33888	0.99187	0.749221	0.307619	1.33472	0.425087	0.230474
CPE0264	1.25	1	0.8	1.25	1.3	2.25	1.73077	0.577778	3	3	1	1	1.33333	3	0.333333	0.444444	2.4	2.30769	2.25	1.04	0.416667	0.961538	0.75	0.433333
CPE0265	30.3	23.15	0.764026	1.30886	47.45	46.2	0.973656	1.02706	63.35	69.85	1.1026	0.906943	1.5119	3.01728	0.331424	0.501082	2.09076	1.33509	1.99568	1.56601	0.478295	0.638567	0.661417	0.749013
CPE0266	2.3	1.25	0.543478	1.84	1.4	2.1	1.5	0.666667	1.95	1.8	0.923077	1.08333	0.857143	1.44	0.694444	0.595238	0.847826	1.39286	1.68	0.608696	1.17949	1.64286	1.16667	0.717949
CPE0267	225.35	261.15	1.15886	0.862914	119.65	162.45	1.35771	0.736534	252.35	183.1	0.72558	1.37821	1.12712	0.70113	1.42627	1.60757	1.11981	2.10907	0.622056	0.530952	0.893006	1.88341	0.88722	0.474143
CPE0268	1546.7	1060.7	0.685783	1.45819	1785.6	1444.5	0.808972	1.23614	1991.7	2792.25	1.40194	0.713296	1.93302	2.63246	0.379873	0.734303	1.28771	1.11542	1.36184	1.15446	0.776573	0.866207	0.517325	0.896521
CPE0269	164.55	43.65	0.265269	3.76976	78.7	120.2	1.52732	0.654742	193.15	172.3	0.892053	1.12101	1.43344	3.94731	0.253337	0.363145	1.17381	2.45426	2.75372	0.478274	0.851929	2.09085	0.69762	0.407455
CPE0270	147.6	42.6	0.288618	3.46479	97.8	120.45	1.2316	0.811955	164.9	137.05	0.83111	1.20321	1.13782	3.21714	0.310835	0.353674	1.11721	1.68609	2.82746	0.662602	0.895088	1.5092	0.878876	0.593087
CPE0271	128.8	39.9	0.309783	3.22807	80.45	130.1	1.61715	0.61837	189.6	142.55	0.751846	1.33006	1.0957	3.57268	0.279902	0.306687	1.47205	2.35674	3.26065	0.624612	0.679325	1.60099	0.912662	0.424314
CPE0272	79.55	37.05	0.465745	2.1471	55.35	104.35	1.88528	0.530426	171.4	141.4	0.824971	1.21216	1.35506	3.81646	0.262023	0.355055	2.15462	3.09666	2.81646	0.695789	0.464119	1.43722	0.737977	0.322929
CPE0273	303.25	133.95	0.441715	2.2639	223.5	325.8	1.45772	0.686004	526.7	466.2	0.885134	1.12977	1.43094	3.4804	0.287323	0.411142	1.73685	2.3566	2.43225	0.737016	0.575755	1.35682	0.698842	0.42434
CPE0274	24.15	12.15	0.503106	1.98765	18.85	25.1	1.33156	0.750996	43.35	27.35	0.630911	1.58501	1.08964	2.25103	0.444241	0.484064	1.79503	2.29973	2.06584	0.780538	0.557093	1.28117	0.917733	0.434833
CPE0275	180.55	14.8	0.0819718	12.1993	57.85	20.1	0.34745	2.87811	48	58.25	1.21354	0.824034	2.89801	3.93581	0.254077	0.736318	0.265854	0.829732	1.35811	0.32041	3.76146	3.121	0.345064	1.20521
CPE0276	1.15	0.25	0.217391	4.6	0.7	0.8	1.14286	0.875	1.2	0.55	0.458333	2.18182	0.6875	2.2	0.454545	0.3125	1.04348	1.71429	3.2	0.608696	0.958333	1.64286	1.45455	0.583333
CPE0277	40.15	7.75	0.193026	5.18065	25.05	17.2	0.686627	1.4564	61	36.05	0.590984	1.69209	2.09593	4.65161	0.214979	0.450581	1.5193	2.43513	2.21935	0.62391	0.658197	1.60279	0.477115	0.410656
CPE0278	950.7	1751.35	1.84217	0.542838	858.25	1388	1.61724	0.618336	908.2	1359.25	1.49664	0.668163	0.979287	0.776116	1.28847	1.26178	0.955296	1.0582	0.792531	0.902756	1.0468	1.10772	1.02115	0.945001
CPE0279	60.8	15.15	0.249178	4.0132	38.1	29.85	0.783465	1.27638	40.85	30.65	0.750306	1.33279	1.0268	2.0231	0.49429	0.507538	0.671875	1.07218	1.9703	0.626645	1.48837	1.5958	0.973899	0.932681
CPE0280	90.65	37.15	0.409818	2.44011	45.55	63.45	1.39297	0.717888	125.6	65.75	0.523487	1.91027	1.03625	1.76985	0.565019	0.5855	1.38555	2.75741	1.70794	0.502482	0.721736	1.99012	0.965019	0.362659
CPE0281	1647.9	1121.55	0.680593	1.46931	913.8	1569.95	1.71805	0.582057	2560.45	1440.05	0.562421	1.77803	0.917259	1.28398	0.778827	0.714386	1.55377	2.80198	1.3998	0.554524	0.643598	1.80335	1.09021	0.35689
CPE0282	734.35	261	0.355416	2.8136	362.05	489.75	1.35271	0.739255	504.25	792.35	1.57134	0.636398	1.61787	3.03582	0.3294	0.532925	0.686662	1.39276	1.87644	0.493021	1.45632	2.02831	0.618098	0.717997
CPE0283	248.45	247.35	0.995573	1.00445	177.35	207.05	1.16747	0.856556	363.55	280.8	0.772383	1.29469	1.35619	1.13523	0.880876	1.19464	1.46327	2.0499	0.837073	0.713826	0.6834	1.4009	0.737358	0.487828
CPE0284	160	106.2	0.66375	1.50659	100.5	104.95	1.04428	0.957599	174.85	230.3	1.31713	0.759227	2.19438	2.16855	0.461138	1.01191	1.09281	1.7398	0.98823	0.628125	0.91507	1.59204	0.45571	0.574778
CPE0285	10.4	9.75	0.9375	1.06667	7.95	14.7	1.84906	0.540816	20.5	20.95	1.02195	0.97852	1.42517	2.14872	0.465394	0.663265	1.97115	2.57862	1.50769	0.764423	0.507317	1.30818	0.701671	0.387805
CPE0286	219	619.6	2.82922	0.353454	111.9	942.3	8.42091	0.118752	154.9	1198.85	7.73951	0.129207	1.27226	1.93488	0.516829	0.65754	0.707306	1.38427	1.52082	0.510959	1.41382	1.9571	0.786003	0.722402
CPE0287	0.9	0.8	0.888889	1.125	0.75	1.9	2.53333	0.394737	0.85	2.3	2.70588	0.369565	1.21053	2.875	0.347826	0.421053	0.944444	1.13333	2.375	0.833333	1.05882	1.2	0.826087	0.882353
CPE0288	2536.75	3584.55	1.41305	0.70769	3765.1	2408	0.639558	1.56358	4225.1	2605.35	0.616636	1.6217	1.08196	0.726828	1.37584	1.4886	1.66556	1.12217	0.671772	1.48422	0.6004	0.673754	0.924252	0.891127
CPE0289	4.65	18.5	3.97849	0.251351	4.75	6.7	1.41053	0.708955	4.55	1.95	0.428571	2.33333	0.291045	0.105405	9.48718	2.76119	0.978495	0.957895	0.362162	1.02151	1.02198	0.978947	3.4359	1.04396
CPE0290	63.15	195.45	3.09501	0.323101	74.35	184.3	2.47882	0.403418	202	75.3	0.372772	2.6826	0.408573	0.385265	2.59562	1.0605	3.19873	2.71688	0.942952	1.17736	0.312624	0.849361	2.44754	0.368069
CPE0291	88.65	282.2	3.18331	0.314139	152.9	228.55	1.49477	0.669	214.15	106.95	0.499416	2.00234	0.46795	0.378987	2.63862	1.23474	2.41568	1.40059	0.809887	1.72476	0.413962	0.579791	2.13698	0.713986
CPE0292	41.05	85.65	2.08648	0.479276	43	77.15	1.79419	0.557356	109.95	25.95	0.236016	4.23699	0.336358	0.302977	3.30058	1.11017	2.67844	2.55698	0.900759	1.0475	0.373352	0.954651	2.97303	0.391087
CPE0293	108.8	177.85	1.63465	0.611751	77.15	186.95	2.4232	0.412677	204.65	72.85	0.355974	2.8092	0.389676	0.409615	2.44132	0.951324	1.88097	2.65262	1.05117	0.709099	0.531639	1.41024	2.56623	0.376985
CPE0294	388.15	559.85	1.44235	0.693311	306.95	447.1	1.45659	0.686535	340.5	306.3	0.899559	1.11166	0.685082	0.547111	1.82778	1.25218	0.877238	1.1093	0.798607	0.790803	1.13994	1.26454	1.45968	0.901468
CPE0295	247.2	411.35	1.66404	0.600948	177.85	393	2.20973	0.452545	302.85	457.65	1.51114	0.66175	1.1645	1.11256	0.898831	1.04669	1.22512	1.70284	0.955391	0.719458	0.816246	1.38994	0.858735	0.587254
CPE0296	728.05	548.05	0.752764	1.32844	762.35	501.35	0.657638	1.52059	825.85	999.3	1.21003	0.826428	1.99322	1.82337	0.548434	1.09315	1.13433	1.0833	0.914789	1.04711	0.881577	0.955008	0.501701	0.92311
CPE0297	533.85	513.2	0.961319	1.04024	603.05	498.6	0.826797	1.20949	734.65	1282.55	1.7458	0.572804	2.5723	2.49912	0.40014	1.02928	1.37614	1.21822	0.971551	1.12962	0.726673	0.88525	0.388757	0.820867
CPE0298	55.55	40.6	0.730873	1.36823	34.85	65.95	1.8924	0.528431	43.05	164.95	3.83159	0.260988	2.50114	4.06281	0.246135	0.615618	0.774977	1.23529	1.62438	0.627363	1.29036	1.59397	0.399818	0.809524
CPE0299	342.55	321.05	0.937235	1.06697	270.5	400.9	1.48207	0.674732	639	615.4	0.963067	1.03835	1.53505	1.91684	0.521693	0.800823	1.86542	2.36229	1.24872	0.789666	0.536072	1.26636	0.651446	0.423318
CPE0300	883.35	925.55	1.04777	0.954405	869.25	835.2	0.960828	1.04077	983.85	1115.2	1.13351	0.882218	1.33525	1.20491	0.829941	1.10818	1.11377	1.13184	0.902382	0.984038	0.89785	1.01622	0.748924	0.883519
CPE0301	79.75	28.2	0.353605	2.82801	35.25	30.05	0.852482	1.17304	40.8	27.4	0.671569	1.48905	0.911814	0.971631	1.0292	0.938436	0.511599	1.15745	1.0656	0.442006	1.95466	2.26241	1.09672	0.863971
CPE0302	54.25	17.2	0.317051	3.15407	26.35	25.9	0.982922	1.01737	41.35	18.65	0.451028	2.21716	0.720077	1.0843	0.922252	0.664093	0.762212	1.56926	1.50581	0.485714	1.31197	2.05882	1.38874	0.637243
CPE0303	58.95	25.55	0.433418	2.30724	30.05	47.5	1.5807	0.632632	34.9	41.9	1.20057	0.832936	0.882105	1.63992	0.609785	0.537895	0.592027	1.1614	1.8591	0.509754	1.68911	1.96173	1.13365	0.861032
CPE0304	191.45	89.8	0.469052	2.13196	104.9	135.05	1.28742	0.776749	122.55	133.85	1.09221	0.915577	0.991114	1.49053	0.6709	0.664939	0.640115	1.16826	1.5039	0.547924	1.56222	1.82507	1.00897	0.855977
CPE0305	25.8	17.75	0.687984	1.45352	31.35	23.85	0.760766	1.31447	64.95	4.9	0.0754426	13.2551	0.205451	0.276056	3.62245	0.744235	2.51744	2.07177	1.34366	1.21512	0.397229	0.822967	4.86735	0.482679
CPE0306	30	23.3	0.776667	1.28755	32.3	29.95	0.927245	1.07846	109.25	5.65	0.0517162	19.3363	0.188648	0.242489	4.12389	0.777963	3.64167	3.38235	1.28541	1.07667	0.2746	0.928793	5.30088	0.295652
CPE0307	18.1	16.5	0.911602	1.09697	10.25	8.6	0.839024	1.19186	8	8.55	1.06875	0.935673	0.994186	0.518182	1.92982	1.9186	0.441989	0.780488	0.521212	0.566298	2.2625	1.76585	1.00585	1.28125
CPE0308	39.4	17.45	0.442893	2.25788	22.1	27.05	1.22398	0.817006	60.5	16.7	0.276033	3.62275	0.617375	0.95702	1.04491	0.645102	1.53553	2.73756	1.55014	0.560914	0.65124	1.78281	1.61976	0.365289
CPE0309	149.75	51.95	0.346912	2.88258	78.3	95.05	1.21392	0.823777	127.25	46.95	0.368959	2.71033	0.493951	0.903754	1.1065	0.546554	0.84975	1.62516	1.82964	0.522871	1.17682	1.91252	2.02449	0.615324
CPE0310	0.55	7	12.7273	0.0785714	2.95	124.05	42.0508	0.0237807	2.8	65	23.2143	0.0430769	0.523982	9.28571	0.107692	0.0564289	5.09091	0.949153	17.7214	5.36364	0.196429	0.186441	1.90846	1.05357
CPE0311	0.2	10.05	50.25	0.0199005	3.45	172.6	50.029	0.0199884	2.9	76.35	26.3276	0.037983	0.442352	7.59701	0.131631	0.0582271	14.5	0.84058	17.1741	17.25	0.0689655	0.057971	2.26064	1.18966
CPE0312	0.55	15.5	28.1818	0.0354839	4.55	209.55	46.0549	0.0217132	2.85	53.6	18.807	0.0531716	0.255786	3.45806	0.289179	0.073968	5.18182	0.626374	13.5194	8.27273	0.192982	0.120879	3.90951	1.59649
CPE0313	1.1	17.2	15.6364	0.0639535	4.2	291.4	69.381	0.0144132	3.35	91.2	27.2239	0.0367325	0.312972	5.30233	0.188596	0.0590254	3.04545	0.797619	16.9419	3.81818	0.328358	0.261905	3.19518	1.25373
CPE0314	55.15	80.8	1.4651	0.68255	45.55	93.7	2.05708	0.486126	59.05	189.3	3.20576	0.311939	2.02028	2.34282	0.426836	0.862327	1.07072	1.29638	1.15965	0.825929	0.933954	1.21076	0.494982	0.77138
CPE0315	36.1	17.6	0.487535	2.05114	17.6	22.75	1.29261	0.773626	43.2	14.5	0.335648	2.97931	0.637363	0.823864	1.21379	0.773626	1.19668	2.45455	1.29261	0.487535	0.835648	2.05114	1.56897	0.407407
CPE0316	9	24.9	2.76667	0.361446	9.6	37.45	3.90104	0.256342	15.7	22.2	1.41401	0.707207	0.59279	0.891566	1.12162	0.664887	1.74444	1.63542	1.50402	1.06667	0.573248	0.9375	1.68694	0.611465
CPE0317	0.75	16.4	21.8667	0.0457317	0.5	29.15	58.3	0.0171527	0.65	8.55	13.1538	0.0760234	0.29331	0.521341	1.91813	0.562607	0.866667	1.3	1.77744	0.666667	1.15385	1.5	3.40936	0.769231
CPE0318	0.55	27.6	50.1818	0.0199275	0.45	22.7	50.4444	0.0198238	0.15	1.4	9.33333	0.107143	0.061674	0.0507246	19.7143	1.21586	0.272727	0.333333	0.822464	0.818182	3.66667	1.22222	16.2143	3
CPE0319	0.5	19.75	39.5	0.0253165	0.2	17.85	89.25	0.0112045	0.35	1.3	3.71429	0.269231	0.0728291	0.0658228	15.1923	1.10644	0.7	1.75	0.903797	0.4	1.42857	2.5	13.7308	0.571429
CPE0320	0.5	30.6	61.2	0.0163399	0.1	19.6	196	0.00510204	0.25	1.05	4.2	0.238095	0.0535714	0.0343137	29.1429	1.56122	0.5	2.5	0.640523	0.2	2	5	18.6667	0.4
CPE0321	0.8	31.2	39	0.025641	0.3	24.95	83.1667	0.012024	0.55	1	1.81818	0.55	0.0400802	0.0320513	31.2	1.2505	0.6875	1.83333	0.799679	0.375	1.45455	2.66667	24.95	0.545455
CPE0322	0.35	60.7	173.429	0.00576606	0.4	50.45	126.125	0.00792864	1.05	3.25	3.09524	0.323077	0.0644202	0.053542	18.6769	1.20317	3	2.625	0.831137	1.14286	0.333333	0.875	15.5231	0.380952
CPE0323	0.65	34.2	52.6154	0.0190058	0.15	28.3	188.667	0.00530035	0.65	1.85	2.84615	0.351351	0.065371	0.0540936	18.4865	1.20848	1	4.33333	0.827485	0.230769	1	4.33333	15.2973	0.230769
CPE0324	1.65	44.7	27.0909	0.0369128	1.45	40.35	27.8276	0.0359356	1.75	5.35	3.05714	0.327103	0.13259	0.119687	8.35514	1.10781	1.06061	1.2069	0.902685	0.878788	0.942857	1.13793	7.54206	0.828571
CPE0325	1.4	68.25	48.75	0.0205128	2	74.65	37.325	0.0267917	2.95	9.15	3.10169	0.322404	0.122572	0.134066	7.45902	0.914267	2.10714	1.475	1.09377	1.42857	0.474576	0.7	8.15847	0.677966
CPE0326	0.7	12.95	18.5	0.0540541	0.55	17.35	31.5455	0.0317003	1.2	2.8	2.33333	0.428571	0.161383	0.216216	4.625	0.746398	1.71429	2.18182	1.33977	0.785714	0.583333	1.27273	6.19643	0.458333
CPE0327	1.6	40.65	25.4062	0.0393604	1.75	55.25	31.5714	0.0316742	2.85	7.45	2.61404	0.38255	0.134842	0.183272	5.45638	0.735747	1.78125	1.62857	1.35916	1.09375	0.561404	0.914286	7.41611	0.614035
CPE0328	0.45	11.6	25.7778	0.0387931	0.3	16.8	56	0.0178571	2.25	3.5	1.55556	0.642857	0.208333	0.301724	3.31429	0.690476	5	7.5	1.44828	0.666667	0.2	1.5	4.8	0.133333
CPE0329	3	50.45	16.8167	0.0594648	2.1	33.9	16.1429	0.0619469	3.1	5.1	1.64516	0.607843	0.150442	0.10109	9.89216	1.4882	1.03333	1.47619	0.671952	0.7	0.967742	1.42857	6.64706	0.677419
CPE0330	38.25	26.2	0.684967	1.45992	31.05	28.6	0.921095	1.08566	58.45	22.85	0.390932	2.55799	0.798951	0.872137	1.14661	0.916084	1.5281	1.88245	1.0916	0.811765	0.654405	1.23188	1.25164	0.531223
CPE0331	1.1	1.25	1.13636	0.88	0.65	2.15	3.30769	0.302326	3.2	2.65	0.828125	1.20755	1.23256	2.12	0.471698	0.581395	2.90909	4.92308	1.72	0.590909	0.34375	1.69231	0.811321	0.203125
CPE0332	2.7	4.85	1.7963	0.556701	2.5	4.45	1.78	0.561798	2.55	10.35	4.05882	0.246377	2.32584	2.13402	0.468599	1.08989	0.944444	1.02	0.917526	0.925926	1.05882	1.08	0.429952	0.980392
CPE0333	11.45	80.3	7.0131	0.14259	14.9	41.8	2.80537	0.356459	14.55	126.9	8.72165	0.114657	3.03589	1.58032	0.632782	1.92105	1.27074	0.97651	0.520548	1.30131	0.786942	0.768456	0.329393	1.02405
CPE0335	35.35	6.35	0.179632	5.56693	5.7	21.1	3.70175	0.270142	49.15	69.45	1.41302	0.707703	3.29147	10.937	0.0914327	0.300948	1.39038	8.62281	3.32283	0.161245	0.719227	6.20175	0.303816	0.115972
CPE0336	1.1	0.45	0.409091	2.44444	0.6	15.1	25.1667	0.0397351	1.35	196.5	145.556	0.00687023	13.0132	436.667	0.00229008	0.0298013	1.22727	2.25	33.5556	0.545455	0.814815	1.83333	0.0768448	0.444444
CPE0337	14.4	15.65	1.08681	0.920128	25.85	22.6	0.874275	1.14381	24.3	34.6	1.42387	0.702312	1.53097	2.21086	0.452312	0.692478	1.6875	0.940039	1.44409	1.79514	0.592593	0.55706	0.653179	1.06379
CPE0338	5.6	1.7	0.303571	3.29412	4.65	6.85	1.47312	0.678832	6.8	6.45	0.948529	1.05426	0.941606	3.79412	0.263566	0.248175	1.21429	1.46237	4.02941	0.830357	0.823529	1.2043	1.06202	0.683824
CPE0339	6.3	9	1.42857	0.7	4.25	6.9	1.62353	0.615942	8.9	3	0.337079	2.96667	0.434783	0.333333	3	1.30435	1.4127	2.09412	0.766667	0.674603	0.707865	1.48235	2.3	0.477528
CPE0340	9.3	10.3	1.10753	0.902913	3.8	11.15	2.93421	0.340807	17.25	5.7	0.330435	3.02632	0.511211	0.553398	1.80702	0.923767	1.85484	4.53947	1.08252	0.408602	0.53913	2.44737	1.95614	0.22029
CPE0341	33	69.5	2.10606	0.47482	45.35	72.5	1.59868	0.625517	62.95	232.55	3.6942	0.270694	3.20759	3.34604	0.29886	0.958621	1.90758	1.38809	1.04317	1.37424	0.524226	0.727674	0.311761	0.720413
CPE0342	7.15	4.65	0.65035	1.53763	8.95	8.8	0.98324	1.01705	9.65	10.15	1.05181	0.950739	1.15341	2.1828	0.458128	0.528409	1.34965	1.07821	1.89247	1.25175	0.740933	0.798883	0.866995	0.927461
CPE0343	8.85	5.3	0.59887	1.66981	7.95	14.7	1.84906	0.540816	18.85	24.25	1.28647	0.77732	1.64966	4.57547	0.218557	0.360544	2.12994	2.37107	2.77358	0.898305	0.469496	1.11321	0.606186	0.421751
CPE0344	0.75	0.25	0.333333	3	0.8	1.9	2.375	0.421053	2.2	2.35	1.06818	0.93617	1.23684	9.4	0.106383	0.131579	2.93333	2.75	7.6	1.06667	0.340909	0.9375	0.808511	0.363636
CPE0345	6.8	2.25	0.330882	3.02222	6.5	7.3	1.12308	0.890411	10.7	7	0.654206	1.52857	0.958904	3.11111	0.321429	0.308219	1.57353	1.64615	3.24444	0.955882	0.635514	1.04615	1.04286	0.607477
CPE0346	1.3	0.45	0.346154	2.88889	1.25	2.9	2.32	0.431034	3.2	3.1	0.96875	1.03226	1.06897	6.88889	0.145161	0.155172	2.46154	2.56	6.44444	0.961538	0.40625	1.04	0.935484	0.390625
CPE0347	20.45	11	0.537897	1.85909	18.35	20.25	1.10354	0.906173	46.7	46.35	0.992505	1.00755	2.28889	4.21364	0.237325	0.54321	2.28362	2.54496	1.84091	0.897311	0.437901	1.11444	0.436893	0.392934
CPE0348	38.5	30.45	0.790909	1.26437	29.1	70.7	2.42955	0.411598	39.6	93.1	2.35101	0.425349	1.31683	3.05747	0.327068	0.430693	1.02857	1.36082	2.32184	0.755844	0.972222	1.32302	0.759398	0.734848
CPE0349	84.3	42.45	0.503559	1.98587	84.75	78.55	0.926844	1.07893	93.55	88.05	0.941208	1.06246	1.12094	2.0742	0.482112	0.54042	1.10973	1.10383	1.85041	1.00534	0.901122	0.99469	0.892107	0.905933
CPE0350	109.75	58.4	0.532118	1.87928	74.55	113.7	1.52515	0.655673	179.2	141.95	0.792132	1.26242	1.24846	2.43065	0.411412	0.513632	1.6328	2.40376	1.94692	0.679271	0.612444	1.47217	0.800986	0.416016
CPE0351	185.9	117.7	0.633136	1.57944	160.65	192.6	1.19888	0.834112	195.4	205.05	1.04939	0.952938	1.06464	1.74214	0.574006	0.611111	1.0511	1.21631	1.63636	0.864174	0.951382	1.15717	0.939283	0.82216
CPE0352	31.95	23.05	0.72144	1.38612	27.7	50.65	1.82852	0.54689	41.05	100.4	2.4458	0.408865	1.98223	4.35575	0.229582	0.455084	1.28482	1.48195	2.1974	0.86698	0.778319	1.15343	0.504482	0.674787
CPE0353	165.55	44.9	0.271217	3.68708	70.35	96.35	1.36958	0.73015	82.7	184.9	2.23579	0.447269	1.91905	4.11804	0.242834	0.466009	0.499547	1.17555	2.14588	0.424947	2.00181	2.35323	0.521092	0.850665
CPE0354	72.15	45	0.623701	1.60333	38.95	62.45	1.60334	0.623699	54.85	94.05	1.71468	0.5832	1.506	2.09	0.478469	0.720576	0.760222	1.40822	1.38778	0.539848	1.31541	1.85237	0.664009	0.710119
CPE0355	175.25	73.05	0.416833	2.39904	78.1	148.3	1.89885	0.526635	91.7	179.45	1.95692	0.511006	1.21005	2.45654	0.407077	0.492583	0.523252	1.17414	2.03012	0.445649	1.91112	2.24392	0.826414	0.85169
CPE0356	63.65	23.35	0.36685	2.72591	34.6	46.5	1.34393	0.744086	29.15	61.75	2.11835	0.472065	1.32796	2.64454	0.378138	0.502151	0.457973	0.842486	1.99143	0.543598	2.18353	1.8396	0.753036	1.18696
CPE0357	9.45	1.2	0.126984	7.875	2.7	3.55	1.31481	0.760563	2.1	3.2	1.52381	0.65625	0.901408	2.66667	0.375	0.338028	0.222222	0.777778	2.95833	0.285714	4.5	3.5	1.10937	1.28571
CPE0358	0.9	0.15	0.166667	6	0.7	0.5	0.714286	1.4	0.5	1.15	2.3	0.434783	2.3	7.66667	0.130435	0.3	0.555556	0.714286	3.33333	0.777778	1.8	1.28571	0.434783	1.4
CPE0359	0.5	0.65	1.3	0.769231	0.4	0.55	1.375	0.727273	1.5	0.55	0.366667	2.72727	1	0.846154	1.18182	1.18182	3	3.75	0.846154	0.8	0.333333	1.25	1	0.266667
CPE0360	107.55	132	1.22734	0.814773	103.25	133	1.28814	0.776316	126.3	58.75	0.465162	2.14979	0.441729	0.445076	2.24681	0.992481	1.17434	1.22324	1.00758	0.960019	0.851544	1.04165	2.26383	0.817498
CPE0361	1797.45	843.2	0.469109	2.1317	1830.35	1221.45	0.667331	1.49851	1855.25	2900.45	1.56337	0.639642	2.3746	3.43981	0.290714	0.690327	1.03216	1.0136	1.44859	1.0183	0.968845	0.982025	0.421124	0.986579
CPE0362	7762.65	1877.8	0.241902	4.13391	7364.3	2640.25	0.35852	2.78924	4339.25	3643.5	0.839661	1.19096	1.37998	1.9403	0.515384	0.711221	0.558991	0.589228	1.40603	0.948684	1.78894	1.05409	0.724647	1.69714
CPE0363	40	14.5	0.3625	2.75862	51.9	42.2	0.813102	1.22986	114.75	29.5	0.257081	3.88983	0.699052	2.03448	0.491525	0.343602	2.86875	2.21098	2.91034	1.2975	0.348584	0.770713	1.43051	0.452288
CPE0364	9.4	4.15	0.441489	2.26506	2	6.2	3.1	0.322581	4.7	4.5	0.957447	1.04444	0.725806	1.08434	0.922222	0.669355	0.5	2.35	1.49398	0.212766	2	4.7	1.37778	0.425532
CPE0365	37.2	11.65	0.313172	3.19313	9	18.6	2.06667	0.483871	16.15	14.9	0.922601	1.08389	0.801075	1.27897	0.781879	0.626344	0.43414	1.79444	1.59657	0.241935	2.30341	4.13333	1.24832	0.557276
CPE0366	10	3.65	0.365	2.73973	5.3	7.45	1.40566	0.711409	6.6	4.7	0.712121	1.40426	0.630872	1.28767	0.776596	0.489933	0.66	1.24528	2.0411	0.53	1.51515	1.88679	1.58511	0.80303
CPE0367	39.3	10.15	0.25827	3.87192	16.75	18.05	1.07761	0.927978	16.65	14.6	0.876877	1.14041	0.808864	1.43842	0.695205	0.562327	0.423664	0.99403	1.77833	0.426209	2.36036	2.34627	1.2363	1.00601
CPE0369	5.05	3.1	0.613861	1.62903	4.4	10	2.27273	0.44	22.95	11.75	0.511983	1.95319	1.175	3.79032	0.26383	0.31	4.54455	5.21591	3.22581	0.871287	0.220044	1.14773	0.851064	0.191721
CPE0370	15.95	10.8	0.677116	1.47685	35.95	14.3	0.397775	2.51399	29.6	11.05	0.373311	2.67873	0.772727	1.02315	0.977376	0.755245	1.8558	0.823366	1.32407	2.25392	0.538851	0.443672	1.29412	1.21453
CPE0371	17.05	207.8	12.1877	0.08205	11.95	166.9	13.9665	0.0715998	13.05	54.3	4.16092	0.240331	0.325345	0.261309	3.82689	1.24506	0.765396	1.09205	0.803176	0.70088	1.30651	1.42678	3.07366	0.915709
CPE0372	1.9	20.95	11.0263	0.0906921	1.65	24.7	14.9697	0.0668016	2.75	7.75	2.81818	0.354839	0.313765	0.369928	2.70323	0.848178	1.44737	1.66667	1.179	0.868421	0.690909	1.15152	3.1871	0.6
CPE0373	1.7	15.95	9.38235	0.106583	1.1	20.7	18.8182	0.0531401	2.05	5.7	2.78049	0.359649	0.275362	0.357367	2.79825	0.770531	1.20588	1.86364	1.29781	0.647059	0.829268	1.54545	3.63158	0.536585
CPE0374	2.95	32.35	10.9661	0.0911901	2.45	52.8	21.551	0.0464015	5	13.85	2.77	0.361011	0.262311	0.42813	2.33574	0.612689	1.69492	2.04082	1.63215	0.830508	0.59	1.20408	3.81227	0.49
CPE0375	2.4	50.8	21.1667	0.0472441	1.95	38.4	19.6923	0.0507812	4.4	10.55	2.39773	0.417062	0.27474	0.207677	4.81517	1.32292	1.83333	2.25641	0.755906	0.8125	0.545455	1.23077	3.63981	0.443182
CPE0376	27.85	78.45	2.81688	0.355003	9.95	80	8.0402	0.124375	73.25	70.65	0.964505	1.0368	0.883125	0.900574	1.1104	0.980625	2.63016	7.36181	1.01976	0.357271	0.380205	2.79899	1.13234	0.135836
CPE0377	30.8	17.2	0.558442	1.7907	19.65	26.45	1.34606	0.742911	37.45	21.7	0.579439	1.72581	0.820416	1.26163	0.792627	0.650284	1.21591	1.90585	1.53779	0.637987	0.82243	1.56743	1.21889	0.5247
CPE0378	101.9	123.7	1.21394	0.823767	87.75	213.55	2.43362	0.410911	86.05	244.95	2.8466	0.351296	1.14704	1.98019	0.505001	0.579255	0.844455	0.980627	1.72635	0.861138	1.1842	1.16125	0.871811	1.01976
CPE0379	25.6	16.8	0.65625	1.52381	20	38.5	1.925	0.519481	40.9	6.15	0.150367	6.65041	0.15974	0.366071	2.73171	0.436364	1.59766	2.045	2.29167	0.78125	0.625917	1.28	6.26016	0.488998
CPE0380	29.65	17.45	0.588533	1.69914	21.6	45.6	2.11111	0.473684	49.9	8.45	0.169339	5.90533	0.185307	0.484241	2.06509	0.382675	1.68297	2.31019	2.61318	0.728499	0.594188	1.37269	5.39645	0.432866
CPE0381	24.55	2.25	0.0916497	10.9111	3.4	3.6	1.05882	0.944444	3.1	6.55	2.1129	0.473282	1.81944	2.91111	0.343511	0.625	0.126273	0.911765	1.6	0.138493	7.91935	7.22059	0.549618	1.09677
CPE0382	0.55	0.2	0.363636	2.75	0.4	0.55	1.375	0.727273	1.15	0.4	0.347826	2.875	0.727273	2	0.5	0.363636	2.09091	2.875	2.75	0.727273	0.478261	1.375	1.375	0.347826
CPE0383	1.8	0.5	0.277778	3.6	1.95	2.25	1.15385	0.866667	3.7	1.6	0.432432	2.3125	0.711111	3.2	0.3125	0.222222	2.05556	1.89744	4.5	1.08333	0.486486	0.923077	1.40625	0.527027
CPE0384	149.35	23.6	0.158018	6.32839	107	58.5	0.546729	1.82906	159	116.25	0.731132	1.36774	1.98718	4.92585	0.203011	0.403419	1.06461	1.48598	2.47881	0.716438	0.939308	1.39579	0.503226	0.672956
CPE0385	12.25	18.6	1.51837	0.658602	6	39.9	6.65	0.150376	5.85	13.45	2.29915	0.434944	0.337093	0.723118	1.3829	0.466165	0.477551	0.975	2.14516	0.489796	2.09402	2.04167	2.96654	1.02564
CPE0386	10	15.75	1.575	0.634921	33.95	23.5	0.692194	1.44468	3.85	19.35	5.02597	0.198966	0.823404	1.22857	0.813953	0.670213	0.385	0.113402	1.49206	3.395	2.5974	0.294551	1.21447	8.81818
CPE0387	75.6	393.3	5.20238	0.19222	1608.45	412.05	0.256178	3.90353	179.75	215.65	1.19972	0.833527	0.523359	0.548309	1.82379	0.954496	2.37765	0.111754	1.04767	21.2758	0.420584	0.0470018	1.91073	8.94826
CPE0388	77.6	623.8	8.03866	0.124399	1915.8	795.3	0.415127	2.4089	263.7	474.85	1.80072	0.555333	0.59707	0.761222	1.31368	0.784358	3.3982	0.137645	1.27493	24.6881	0.294274	0.0405053	1.67484	7.26507
CPE0389	20.25	277.55	13.7062	0.0729598	69.3	772.25	11.1436	0.0897378	110.05	950.9	8.64062	0.115732	1.23134	3.42605	0.291881	0.359404	5.43457	1.58802	2.78238	3.42222	0.184007	0.292208	0.812125	0.629714
CPE0390	65.3	738.6	11.3109	0.0884105	157.55	1396.4	8.86322	0.112826	147.65	1787.35	12.1053	0.0826083	1.27997	2.41992	0.413237	0.528932	2.2611	0.937163	1.8906	2.41271	0.442262	0.414472	0.781268	1.06705
CPE0391	3.3	2.85	0.863636	1.15789	2.45	5	2.04082	0.49	5.85	3.35	0.57265	1.74627	0.67	1.17544	0.850746	0.57	1.77273	2.38776	1.75439	0.742424	0.564103	1.34694	1.49254	0.418803
CPE0393	20.3	49.05	2.41626	0.413863	16.1	46.75	2.90373	0.344385	40.35	42.65	1.057	0.946073	0.912299	0.869521	1.15006	1.0492	1.98768	2.50621	0.953109	0.793103	0.503098	1.26087	1.09613	0.399009
CPE0394	2.95	1.85	0.627119	1.59459	1.45	3.6	2.48276	0.402778	5.3	1.35	0.254717	3.92593	0.375	0.72973	1.37037	0.513889	1.79661	3.65517	1.94595	0.491525	0.556604	2.03448	2.66667	0.273585
CPE0395	7.8	13.2	1.69231	0.590909	3.75	9.25	2.46667	0.405405	13.3	4.2	0.315789	3.16667	0.454054	0.318182	3.14286	1.42703	1.70513	3.54667	0.700758	0.480769	0.586466	2.08	2.20238	0.281955
CPE0396	15.15	5.75	0.379538	2.63478	6.75	17.2	2.54815	0.392442	13.95	6.95	0.498208	2.00719	0.40407	1.2087	0.827338	0.334302	0.920792	2.06667	2.9913	0.445545	1.08602	2.24444	2.47482	0.483871
CPE0397	23.45	5.05	0.215352	4.64356	11.45	12.75	1.11354	0.898039	36.45	75.1	2.06036	0.485353	5.8902	14.8713	0.0672437	0.396078	1.55437	3.18341	2.52475	0.488273	0.643347	2.04803	0.169774	0.314129
CPE0398	1.25	7.35	5.88	0.170068	1.15	3.6	3.13043	0.319444	1.25	2.1	1.68	0.595238	0.583333	0.285714	3.5	2.04167	1	1.08696	0.489796	0.92	1	1.08696	1.71429	0.92
CPE0399	2.55	13.45	5.27451	0.189591	2.45	9.45	3.85714	0.259259	4.75	7.5	1.57895	0.633333	0.793651	0.557621	1.79333	1.42328	1.86275	1.93878	0.702602	0.960784	0.536842	1.04082	1.26	0.515789
CPE0400	8.3	10.75	1.29518	0.772093	3.8	14.85	3.90789	0.255892	16.8	25.85	1.53869	0.649903	1.74074	2.40465	0.415861	0.723906	2.0241	4.42105	1.3814	0.457831	0.494048	2.18421	0.574468	0.22619
CPE0401	4.35	3.45	0.793103	1.26087	2.25	5.45	2.42222	0.412844	21.25	6.05	0.284706	3.5124	1.11009	1.75362	0.570248	0.633028	4.88506	9.44444	1.57971	0.517241	0.204706	1.93333	0.900826	0.105882
CPE0402	41.6	22.8	0.548077	1.82456	30	35.4	1.18	0.847458	31.95	20.85	0.652582	1.53237	0.588983	0.914474	1.09353	0.644068	0.768029	1.065	1.55263	0.721154	1.30203	1.38667	1.69784	0.938967
CPE0403	6.25	4.05	0.648	1.54321	3.4	7.5	2.20588	0.453333	8	7.6	0.95	1.05263	1.01333	1.87654	0.532895	0.54	1.28	2.35294	1.85185	0.544	0.78125	1.83824	0.986842	0.425
CPE0404	9.9	2.65	0.267677	3.73585	8.9	12	1.34831	0.741667	15.4	5.9	0.383117	2.61017	0.491667	2.22642	0.449153	0.220833	1.55556	1.73034	4.5283	0.89899	0.642857	1.11236	2.0339	0.577922
CPE0405	183.55	67.7	0.368837	2.71123	56	92.05	1.64375	0.608365	76.55	163.75	2.13912	0.467481	1.77892	2.41876	0.413435	0.73547	0.417053	1.36696	1.35968	0.305094	2.39778	3.27768	0.562137	0.731548
CPE0406	44.9	16.1	0.358575	2.78882	23.7	30.35	1.28059	0.78089	48.15	35.9	0.745587	1.34123	1.18287	2.22981	0.448468	0.530478	1.07238	2.03165	1.88509	0.52784	0.932503	1.89451	0.845404	0.492212
CPE0407	13.6	8.85	0.650735	1.53672	4.95	20.9	4.22222	0.236842	43.1	80.35	1.86427	0.536403	3.8445	9.0791	0.110143	0.423445	3.16912	8.70707	2.36158	0.363971	0.315545	2.74747	0.260112	0.114849
CPE0408	24.75	16.75	0.676768	1.47761	20.5	46.85	2.28537	0.437567	14.5	125.5	8.65517	0.115538	2.67876	7.49254	0.133466	0.357524	0.585859	0.707317	2.79701	0.828283	1.7069	1.20732	0.373307	1.41379
CPE0409	11.6	8.35	0.719828	1.38922	8.3	30.45	3.66867	0.272578	8.3	75.3	9.07229	0.110226	2.47291	9.01796	0.11089	0.27422	0.715517	1	3.64671	0.715517	1.39759	1.39759	0.404382	1
CPE0410	28.55	23.35	0.817863	1.2227	25.25	76.05	3.01188	0.332018	24.5	192.6	7.86122	0.127207	2.53254	8.24839	0.121236	0.307035	0.858144	0.970297	3.25696	0.884413	1.16531	1.13069	0.39486	1.03061
CPE0411	22.15	23.5	1.06095	0.942553	14.65	63.35	4.32423	0.231255	38.7	181.5	4.68992	0.213223	2.86504	7.7234	0.129477	0.370955	1.74718	2.64164	2.69574	0.6614	0.572351	1.51195	0.349036	0.378553
CPE0412	25.3	25.4	1.00395	0.996063	16.2	45.25	2.79321	0.358011	45.65	58.75	1.28697	0.777021	1.29834	2.31299	0.43234	0.561326	1.80435	2.8179	1.7815	0.640316	0.554217	1.56173	0.770213	0.354874
CPE0413	312.15	110.5	0.353996	2.82489	112.85	167.5	1.48427	0.673731	222.75	128.1	0.575084	1.73888	0.764776	1.15928	0.862607	0.659701	0.713599	1.97386	1.51584	0.361525	1.40135	2.76606	1.30757	0.506622
CPE0414	58.1	16.8	0.289157	3.45833	11.85	29.6	2.49789	0.400338	31.9	25.25	0.791536	1.26337	0.853041	1.50298	0.665347	0.567568	0.549053	2.69198	1.7619	0.203959	1.82132	4.90295	1.17228	0.371473
CPE0415	132.6	38.7	0.291855	3.42636	31.05	76.2	2.45411	0.40748	56.25	45.15	0.802667	1.24585	0.59252	1.16667	0.857143	0.507874	0.424208	1.81159	1.96899	0.234163	2.35733	4.27053	1.68771	0.552
CPE0416	54.65	63.9	1.16926	0.855243	56.35	199.5	3.54037	0.282456	63.35	287.15	4.53275	0.220616	1.43935	4.49374	0.222532	0.320301	1.15919	1.12422	3.12207	1.03111	0.862668	0.969831	0.694759	0.889503
CPE0417	43.5	39.6	0.910345	1.09848	25.45	51.75	2.0334	0.491787	36.1	88.65	2.45568	0.407219	1.71304	2.23864	0.446701	0.765217	0.829885	1.41847	1.30682	0.585057	1.20499	1.70923	0.583756	0.704986
CPE0418	9.4	29.6	3.14894	0.317568	30.5	54.35	1.78197	0.561178	27.6	39.35	1.42572	0.701398	0.724011	1.32939	0.752224	0.544618	2.93617	0.904918	1.83615	3.24468	0.34058	0.308197	1.38119	1.10507
CPE0419	20.9	66.95	3.20335	0.312173	46.5	141.15	3.03548	0.329437	45.35	75.05	1.65491	0.604264	0.531704	1.12099	0.892072	0.474318	2.16986	0.975269	2.10829	2.22488	0.46086	0.449462	1.88075	1.02536
CPE0420	12.95	37	2.85714	0.35	16.3	122.8	7.53374	0.132736	54.45	82.8	1.52066	0.657609	0.674267	2.23784	0.44686	0.301303	4.20463	3.34049	3.31892	1.25869	0.237833	0.794479	1.48309	0.299357
CPE0421	30.85	16.5	0.534846	1.8697	70.1	86.5	1.23395	0.810405	84.35	11.4	0.135151	7.39912	0.131792	0.690909	1.44737	0.190751	2.7342	1.20328	5.24242	2.27229	0.365738	0.440086	7.58772	0.831061
CPE0422	5.8	6.65	1.14655	0.87218	17.85	36.15	2.02521	0.493776	35.1	3.7	0.105413	9.48649	0.102351	0.556391	1.7973	0.183956	6.05172	1.96639	5.43609	3.07759	0.165242	0.32493	9.77027	0.508547
CPE0423	6.7	6.15	0.91791	1.08943	6.7	19.25	2.87313	0.348052	19.85	15.4	0.775819	1.28896	0.8	2.50407	0.399351	0.319481	2.96269	2.96269	3.13008	1	0.337531	1	1.25	0.337531
CPE0424	246.1	57.5	0.233645	4.28	98.35	122	1.24047	0.806148	152.25	114.05	0.749097	1.33494	0.934836	1.98348	0.504165	0.471311	0.618651	1.54804	2.12174	0.399634	1.61642	2.50229	1.06971	0.645977
CPE0425	107.45	120.5	1.12145	0.891701	80.05	176.55	2.2055	0.453413	162.65	320.5	1.97049	0.507488	1.81535	2.65975	0.375975	0.682526	1.51373	2.03186	1.46515	0.744998	0.660621	1.34229	0.550858	0.492161
CPE0426	4	24.75	6.1875	0.161616	2.95	25.45	8.62712	0.115914	4.65	42.95	9.23656	0.108265	1.68762	1.73535	0.576251	0.972495	1.1625	1.57627	1.02828	0.7375	0.860215	1.35593	0.592549	0.634409
CPE0427	0.1	0.15	1.5	0.666667	0.15	0.05	0.333333	3	0.05	0.35	7	0.142857	7	2.33333	0.428571	3	0.5	0.333333	0.333333	1.5	2	0.666667	0.142857	3
CPE0429	4.5	5.5	1.22222	0.818182	4.65	3.75	0.806452	1.24	17.5	7.55	0.431429	2.31788	2.01333	1.37273	0.728477	1.46667	3.88889	3.76344	0.681818	1.03333	0.257143	0.967742	0.496689	0.265714
CPE0430	12.2	6.95	0.569672	1.7554	10	12.75	1.275	0.784314	16.35	11.8	0.721713	1.38559	0.92549	1.69784	0.588983	0.545098	1.34016	1.635	1.83453	0.819672	0.746177	1.22	1.08051	0.611621
CPE0431	2.1	0.7	0.333333	3	3.6	5.8	1.61111	0.62069	6.4	4	0.625	1.6	0.689655	5.71429	0.175	0.12069	3.04762	1.77778	8.28571	1.71429	0.328125	0.583333	1.45	0.5625
CPE0432	1.7	2.25	1.32353	0.755556	1.8	6	3.33333	0.3	5.75	3.4	0.591304	1.69118	0.566667	1.51111	0.661765	0.375	3.38235	3.19444	2.66667	1.05882	0.295652	0.944444	1.76471	0.313043
CPE0433	4.95	4.55	0.919192	1.08791	4.5	11.6	2.57778	0.387931	7.2	4.95	0.6875	1.45455	0.426724	1.08791	0.919192	0.392241	1.45455	1.6	2.54945	0.909091	0.6875	1.1	2.34343	0.625
CPE0434	31.9	104.55	3.27743	0.305117	22.9	44.4	1.93886	0.515766	46.85	106.3	2.26894	0.440734	2.39414	1.01674	0.983537	2.35473	1.46865	2.04585	0.424677	0.717868	0.680896	1.39301	0.417686	0.488794
CPE0435	156.4	561.05	3.58728	0.278763	201.1	823.05	4.09274	0.244335	593.2	1135	1.91335	0.522643	1.37902	2.02299	0.494317	0.681672	3.79284	2.94978	1.46698	1.28581	0.263655	0.777723	0.725154	0.339009
CPE0436	569.15	1982.05	3.48247	0.287152	744.45	2069.7	2.78017	0.35969	820.25	2263.2	2.75916	0.362429	1.09349	1.14185	0.875773	0.957651	1.44118	1.10182	1.04422	1.308	0.693874	0.764524	0.914502	0.907589
CPE0437	230.9	88.65	0.383932	2.60462	63.6	191.75	3.01494	0.331682	180.4	314.55	1.74363	0.573518	1.64042	3.54822	0.281831	0.462321	0.781291	2.83648	2.163	0.275444	1.27993	3.6305	0.609601	0.35255
CPE0438	9.85	8.9	0.903553	1.10674	1.4	6.3	4.5	0.222222	1.75	2.85	1.62857	0.614035	0.452381	0.320225	3.12281	1.4127	0.177665	1.25	0.707865	0.142132	5.62857	7.03571	2.21053	0.8
CPE0439	2.8	3.75	1.33929	0.746667	0.65	1.45	2.23077	0.448276	1.5	0.7	0.466667	2.14286	0.482759	0.186667	5.35714	2.58621	0.535714	2.30769	0.386667	0.232143	1.86667	4.30769	2.07143	0.433333
CPE0440	4	9.55	2.3875	0.418848	1.25	1.85	1.48	0.675676	1.8	1.7	0.944444	1.05882	0.918919	0.17801	5.61765	5.16216	0.45	1.44	0.193717	0.3125	2.22222	3.2	1.08824	0.694444
CPE0441	4	2.95	0.7375	1.35593	4.25	6.1	1.43529	0.696721	10.75	5.9	0.548837	1.82203	0.967213	2	0.5	0.483607	2.6875	2.52941	2.0678	1.0625	0.372093	0.941176	1.0339	0.395349
CPE0442	1467.8	526.3	0.358564	2.7889	239.15	269.45	1.1267	0.887549	392.35	41.45	0.105645	9.46562	0.153832	0.0787574	12.6972	1.95324	0.267305	1.6406	0.51197	0.162931	3.74105	6.13757	6.5006	0.609532
CPE0443	4.65	6.6	1.41935	0.704545	9.3	8	0.860215	1.1625	8.2	4.55	0.554878	1.8022	0.56875	0.689394	1.45055	0.825	1.76344	0.88172	1.21212	2	0.567073	0.5	1.75824	1.13415
CPE0444	7.5	15.9	2.12	0.471698	11.8	21	1.77966	0.561905	32.45	13.95	0.429892	2.32616	0.664286	0.877358	1.13978	0.757143	4.32667	2.75	1.32075	1.57333	0.231125	0.635593	1.50538	0.363636
CPE0445	0.9	2.5	2.77778	0.36	1.45	3.85	2.65517	0.376623	6.55	2.7	0.412214	2.42593	0.701299	1.08	0.925926	0.649351	7.27778	4.51724	1.54	1.61111	0.137405	0.62069	1.42593	0.221374
CPE0446	2.4	5.65	2.35417	0.424779	3.85	9.7	2.51948	0.396907	8.7	5.55	0.637931	1.56757	0.572165	0.982301	1.01802	0.582474	3.625	2.25974	1.71681	1.60417	0.275862	0.623377	1.74775	0.442529
CPE0447	174.1	151.25	0.868754	1.15107	94.8	166.6	1.75738	0.569028	158.45	101.5	0.640581	1.56108	0.609244	0.671074	1.49015	0.907863	0.910109	1.67141	1.10149	0.544515	1.09877	1.8365	1.64138	0.598296
CPE0448	26.9	5.5	0.204461	4.89091	18.55	19.6	1.0566	0.946429	26.7	17.1	0.640449	1.5614	0.872449	3.10909	0.321637	0.280612	0.992565	1.43935	3.56364	0.689591	1.00749	1.45013	1.1462	0.694757
CPE0449	293.1	73.1	0.249403	4.00958	273.4	23.9	0.0874177	11.4393	426.85	0.95	0.00222561	449.316	0.039749	0.0129959	76.9474	3.05858	1.45633	1.56127	0.326949	0.932787	0.686658	1.07206	25.1579	0.640506
CPE0450	531	124.55	0.234557	4.26335	441.35	238.9	0.541294	1.84743	439.5	184.25	0.419226	2.38535	0.771243	1.47933	0.675984	0.521348	0.827684	0.995808	1.91811	0.831168	1.20819	1.20313	1.29661	1.00421
CPE0451	240.2	66.75	0.277893	3.5985	132.95	99.85	0.751034	1.3315	237.55	101.8	0.428541	2.3335	1.01953	1.52509	0.655697	0.668503	0.988968	1.78676	1.49588	0.553497	1.01116	1.80669	0.980845	0.559672
CPE0452	100.55	157.55	1.56688	0.63821	62.7	138.55	2.20973	0.452544	98.8	55.25	0.559211	1.78824	0.398773	0.350682	2.85158	1.13713	0.982596	1.57576	0.879403	0.62357	1.01771	1.60367	2.50769	0.634615
CPE0453	5.15	3.25	0.631068	1.58462	4.5	5.95	1.32222	0.756303	7.1	10.7	1.50704	0.663551	1.79832	3.29231	0.303738	0.546218	1.37864	1.57778	1.83077	0.873786	0.725352	1.14444	0.556075	0.633803
CPE0454	1.8	1.3	0.722222	1.38462	2.5	3.6	1.44	0.694444	7.6	2.65	0.348684	2.86792	0.736111	2.03846	0.490566	0.361111	4.22222	3.04	2.76923	1.38889	0.236842	0.72	1.35849	0.328947
CPE0455	0.1	2.15	21.5	0.0465116	0.2	1.25	6.25	0.16	0.15	4.95	33	0.030303	3.96	2.30233	0.434343	1.72	1.5	0.75	0.581395	2	0.666667	0.5	0.252525	1.33333
CPE0456	0	2.7	#DIV/0!	0	0	1.95	#DIV/0!	0	0.15	4.65	31	0.0322581	2.38462	1.72222	0.580645	1.38462	#DIV/0!	#DIV/0!	0.722222	#DIV/0!	0	#DIV/0!	0.419355	0
CPE0457	2.65	5.4	2.03774	0.490741	1.95	4.25	2.17949	0.458824	1.8	9.65	5.36111	0.186528	2.27059	1.78704	0.559585	1.27059	0.679245	0.923077	0.787037	0.735849	1.47222	1.35897	0.440415	1.08333
CPE0458	6.65	23.6	3.54887	0.28178	5	13.65	2.73	0.3663	6.85	22.05	3.21898	0.310658	1.61538	0.934322	1.07029	1.72894	1.03008	1.37	0.57839	0.75188	0.970803	1.33	0.619048	0.729927
CPE0461	2.75	2.45	0.890909	1.12245	0.9	3.5	3.88889	0.257143	3.45	1	0.289855	3.45	0.285714	0.408163	2.45	0.7	1.25455	3.83333	1.42857	0.327273	0.797101	3.05556	3.5	0.26087
CPE0462	3.8	2.7	0.710526	1.40741	2.1	5.3	2.52381	0.396226	2.9	1.65	0.568966	1.75758	0.311321	0.611111	1.63636	0.509434	0.763158	1.38095	1.96296	0.552632	1.31034	1.80952	3.21212	0.724138
CPE0463	3.8	2.5	0.657895	1.52	2.5	5.4	2.16	0.462963	5.35	2.4	0.448598	2.22917	0.444444	0.96	1.04167	0.462963	1.40789	2.14	2.16	0.657895	0.71028	1.52	2.25	0.46729
CPE0464	4.65	1.95	0.419355	2.38462	2.75	5.55	2.01818	0.495495	3.75	1.65	0.44	2.27273	0.297297	0.846154	1.18182	0.351351	0.806452	1.36364	2.84615	0.591398	1.24	1.69091	3.36364	0.733333
CPE0465	4.05	1.6	0.395062	2.53125	2.45	5.45	2.22449	0.449541	3.15	1.2	0.380952	2.625	0.220183	0.75	1.33333	0.293578	0.777778	1.28571	3.40625	0.604938	1.28571	1.65306	4.54167	0.777778
CPE0466	1.5	0.45	0.3	3.33333	0.55	1.65	3	0.333333	1.05	0.6	0.571429	1.75	0.363636	1.33333	0.75	0.272727	0.7	1.90909	3.66667	0.366667	1.42857	2.72727	2.75	0.52381
CPE0467	1.55	1.25	0.806452	1.24	1	2.75	2.75	0.363636	2.2	0.8	0.363636	2.75	0.290909	0.64	1.5625	0.454545	1.41935	2.2	2.2	0.645161	0.704545	1.55	3.4375	0.454545
CPE0468	7.5	3.8	0.506667	1.97368	4.7	9.9	2.10638	0.474747	4.85	3.25	0.670103	1.49231	0.328283	0.855263	1.16923	0.383838	0.646667	1.03191	2.60526	0.626667	1.54639	1.59574	3.04615	0.969072
CPE0469	1.9	0.7	0.368421	2.71429	1.5	4.15	2.76667	0.361446	2	1.5	0.75	1.33333	0.361446	2.14286	0.466667	0.168675	1.05263	1.33333	5.92857	0.789474	0.95	1.26667	2.76667	0.75
CPE0470	42.7	47.3	1.10773	0.902748	27.7	57.95	2.09206	0.477998	42.35	24.85	0.586777	1.70423	0.428818	0.52537	1.90342	0.816221	0.991803	1.52888	1.22516	0.648712	1.00826	1.54152	2.33199	0.654073
CPE0471	45.45	92.25	2.0297	0.492683	31.4	143.65	4.57484	0.218587	56.55	63.7	1.12644	0.887755	0.443439	0.690515	1.44819	0.642186	1.24422	1.80096	1.55718	0.690869	0.803714	1.44745	2.2551	0.555261
CPE0472	13.25	8.2	0.618868	1.61585	10.85	15.3	1.41014	0.70915	23.65	6.95	0.293869	3.40288	0.454248	0.847561	1.17986	0.535948	1.78491	2.17972	1.86585	0.818868	0.560254	1.2212	2.20144	0.458774
CPE0473	23.4	14.4	0.615385	1.625	8.2	13.4	1.63415	0.61194	13.3	2.9	0.218045	4.58621	0.216418	0.201389	4.96552	1.07463	0.568376	1.62195	0.930556	0.350427	1.7594	2.85366	4.62069	0.616541
CPE0474	15.75	8	0.507937	1.96875	5.2	8.5	1.63462	0.611765	7.5	2.4	0.32	3.125	0.282353	0.3	3.33333	0.941176	0.47619	1.44231	1.0625	0.330159	2.1	3.02885	3.54167	0.693333
CPE0475	74.55	31.85	0.42723	2.34066	22.65	28.2	1.24503	0.803191	43.6	15.2	0.348624	2.86842	0.539007	0.477237	2.09539	1.12943	0.584842	1.92494	0.8854	0.303823	1.70986	3.29139	1.85526	0.519495
CPE0476	15.1	8.3	0.549669	1.81928	4.85	9.15	1.8866	0.530055	14.15	3.75	0.265018	3.77333	0.409836	0.451807	2.21333	0.907104	0.937086	2.91753	1.10241	0.321192	1.06714	3.1134	2.44	0.342756
CPE0477	34.85	19.3	0.553802	1.8057	10	25.5	2.55	0.392157	25.05	8.95	0.357285	2.79888	0.35098	0.463731	2.15642	0.756863	0.718795	2.505	1.32124	0.286944	1.39122	3.485	2.84916	0.399202
CPE0478	19.7	10.65	0.540609	1.84977	5.45	12.65	2.3211	0.43083	17.55	4.4	0.250712	3.98864	0.347826	0.413146	2.42045	0.841897	0.890863	3.22018	1.18779	0.27665	1.12251	3.61468	2.875	0.310541
CPE0479	47.7	21.3	0.446541	2.23944	15.05	24.2	1.60797	0.621901	27.1	8.1	0.298893	3.34568	0.334711	0.380282	2.62963	0.880165	0.568134	1.80066	1.13615	0.315514	1.76015	3.16944	2.98765	0.555351
CPE0480	38.25	17.15	0.448366	2.23032	13.5	16.8	1.24444	0.803571	30	8.25	0.275	3.63636	0.491071	0.48105	2.07879	1.02083	0.784314	2.22222	0.979592	0.352941	1.275	2.83333	2.03636	0.45
CPE0481	20.6	11.65	0.565534	1.76824	9.15	12.55	1.37158	0.729084	24.2	4.6	0.190083	5.26087	0.366534	0.39485	2.53261	0.928287	1.17476	2.64481	1.07725	0.444175	0.85124	2.25137	2.72826	0.378099
CPE0482	23.65	12.5	0.528541	1.892	9.65	14.95	1.54922	0.645485	25.95	6.2	0.238921	4.18548	0.414716	0.496	2.01613	0.83612	1.09725	2.68912	1.196	0.408034	0.911368	2.45078	2.41129	0.371869
CPE0483	28.9	18.05	0.624567	1.60111	17	20.25	1.19118	0.839506	18.8	7.35	0.390957	2.55782	0.362963	0.407202	2.45578	0.891358	0.650519	1.10588	1.12188	0.588235	1.53723	1.7	2.7551	0.904255
CPE0484	9.85	9.6	0.974619	1.02604	3.2	13.35	4.17188	0.2397	39.25	6.15	0.156688	6.38211	0.460674	0.640625	1.56098	0.719101	3.98477	12.2656	1.39062	0.324873	0.250955	3.07812	2.17073	0.0815287
CPE0485	36.35	20.1	0.552957	1.80846	18.45	21.6	1.17073	0.854167	28.1	10.6	0.377224	2.65094	0.490741	0.527363	1.89623	0.930556	0.77304	1.52304	1.07463	0.507565	1.29359	1.97019	2.03774	0.656584
CPE0486	9.2	6.45	0.701087	1.42636	6.75	7.8	1.15556	0.865385	14.7	3.9	0.265306	3.76923	0.5	0.604651	1.65385	0.826923	1.59783	2.17778	1.2093	0.733696	0.62585	1.36296	2	0.459184
CPE0487	16.7	13.05	0.781437	1.27969	9.8	13.05	1.33163	0.750958	28.25	7.25	0.256637	3.89655	0.555556	0.555556	1.8	1	1.69162	2.88265	1	0.586826	0.59115	1.70408	1.8	0.346903
CPE0488	7.7	6.6	0.857143	1.16667	5.55	10.9	1.96396	0.509174	19.35	5.85	0.302326	3.30769	0.536697	0.886364	1.12821	0.605505	2.51299	3.48649	1.65152	0.720779	0.397933	1.38739	1.86325	0.286822
CPE0489	9.25	7.15	0.772973	1.29371	6.2	15.45	2.49194	0.401294	28.35	10.2	0.359788	2.77941	0.660194	1.42657	0.70098	0.462783	3.06486	4.57258	2.16084	0.67027	0.326279	1.49194	1.51471	0.218695
CPE0490	17.55	10.85	0.618234	1.61751	13.25	23.05	1.73962	0.574837	31.8	22.7	0.713836	1.40088	0.984816	2.09217	0.477974	0.470716	1.81197	2.4	2.12442	0.754986	0.551887	1.32453	1.01542	0.416667
CPE0491	325.6	59.8	0.183661	5.44482	242.1	188.55	0.77881	1.28401	159.35	53.75	0.337308	2.96465	0.28507	0.898829	1.11256	0.317157	0.489404	0.658199	3.15301	0.74355	2.0433	1.3449	3.50791	1.5193
CPE0492	633.7	134	0.211457	4.7291	312.3	407.25	1.30403	0.766851	469.8	143.9	0.306301	3.26477	0.353346	1.07388	0.931202	0.329036	0.74136	1.50432	3.03918	0.49282	1.34887	2.02914	2.83009	0.664751
CPE0493	415.1	54.4	0.131053	7.63051	254.4	262.35	1.03125	0.969697	183.35	71.1	0.387783	2.57876	0.271012	1.30699	0.76512	0.207357	0.441701	0.720715	4.82261	0.612864	2.26398	1.63168	3.68987	1.38751
CPE0494	369.05	60.7	0.164476	6.0799	264.7	252.05	0.95221	1.05019	167.95	79.2	0.471569	2.12058	0.314223	1.30478	0.766414	0.240825	0.455087	0.634492	4.15239	0.717247	2.19738	1.39422	3.18245	1.57606
CPE0495	260.3	49.05	0.188436	5.30683	180.95	200.1	1.10583	0.904298	172.9	67.55	0.390688	2.55959	0.337581	1.37717	0.726129	0.245127	0.664234	0.955513	4.07951	0.695159	1.50549	1.43852	2.96225	1.04656
CPE0496	161.45	30.8	0.190771	5.24188	153.05	122.5	0.800392	1.24939	79.05	33.05	0.41809	2.39183	0.269796	1.07305	0.931921	0.251429	0.489625	0.516498	3.97727	0.947972	2.04238	1.05488	3.70651	1.93612
CPE0499	241.05	43.75	0.181498	5.50971	225.85	178.9	0.792119	1.26244	111.9	48.65	0.434763	2.3001	0.27194	1.112	0.899281	0.24455	0.464219	0.495462	4.08914	0.936943	2.15416	1.0673	3.67729	2.01832
CPE0500	59.1	12.15	0.205584	4.8642	58.1	58.75	1.01119	0.988936	50.25	24.4	0.485572	2.05943	0.415319	2.00823	0.497951	0.206809	0.850254	0.864888	4.83539	0.98308	1.17612	1.01721	2.40779	1.15622
CPE0502	72.1	24.75	0.343273	2.91313	68.15	96	1.40866	0.709896	208.7	49.55	0.237422	4.21191	0.516146	2.00202	0.499495	0.257812	2.89459	3.06236	3.87879	0.945215	0.345472	1.05796	1.93744	0.326545
CPE0503	73.5	25.9	0.352381	2.83784	83.05	112.75	1.35762	0.736585	270.15	68.6	0.253933	3.93805	0.608426	2.64865	0.377551	0.229712	3.67551	3.25286	4.35328	1.12993	0.272071	0.885009	1.64359	0.307422
CPE0504	73.05	30.2	0.413415	2.41887	88.35	99.15	1.12224	0.891074	212.45	65	0.305954	3.26846	0.655572	2.15232	0.464615	0.304589	2.90828	2.40464	3.28311	1.20945	0.343846	0.826825	1.52538	0.415863
CPE0505	150.6	47.45	0.315073	3.17387	182.7	294.3	1.61084	0.620795	479.45	146.05	0.30462	3.28278	0.496262	3.07798	0.324889	0.16123	3.1836	2.62425	6.20232	1.21315	0.31411	0.824302	2.01506	0.381062
CPE0506	352.95	103.05	0.291968	3.42504	392.3	410	1.04512	0.956829	590	244.55	0.414492	2.41259	0.596463	2.37312	0.421386	0.251341	1.67162	1.50395	3.97865	1.11149	0.59822	0.899694	1.67655	0.664915
CPE0507	1	1.85	1.85	0.540541	0.95	2.05	2.15789	0.463415	4.25	1.7	0.4	2.5	0.829268	0.918919	1.08824	0.902439	4.25	4.47368	1.10811	0.95	0.235294	1.05263	1.20588	0.223529
CPE0508	0.7	1.2	1.71429	0.583333	0.5	1.4	2.8	0.357143	1.5	1.2	0.8	1.25	0.857143	1	1	0.857143	2.14286	3	1.16667	0.714286	0.466667	1.4	1.16667	0.333333
CPE0509	401.85	105.65	0.262909	3.8036	221.95	261.1	1.17639	0.850057	288.75	203.55	0.704935	1.41857	0.779586	1.92664	0.519037	0.404634	0.718552	1.30097	2.47137	0.552321	1.39169	1.81054	1.28273	0.768658
CPE0510	432.2	178	0.411846	2.42809	302.65	299.2	0.988601	1.01153	274.75	229.4	0.834941	1.19769	0.766711	1.28876	0.775937	0.59492	0.635701	0.907814	1.6809	0.700255	1.57307	1.42805	1.30427	1.10155
CPE0511	3.1	0.25	0.0806452	12.4	2.25	1.05	0.466667	2.14286	5.15	1.05	0.203883	4.90476	1	4.2	0.238095	0.238095	1.66129	2.28889	4.2	0.725806	0.601942	1.37778	1	0.436893
CPE0512	20.45	77.4	3.78484	0.264212	25.95	78.05	3.00771	0.332479	42.3	58.75	1.38889	0.72	0.752723	0.759044	1.31745	0.991672	2.06846	1.63006	1.0084	1.26895	0.483452	0.788054	1.32851	0.613475
CPE0513	51.4	16.75	0.325875	3.06866	42.6	106.2	2.49296	0.40113	63.6	83.4	1.31132	0.76259	0.785311	4.9791	0.200839	0.157721	1.23735	1.49296	6.3403	0.828794	0.808176	1.20657	1.27338	0.669811
CPE0514	15.95	10.65	0.667712	1.49765	30.8	18.5	0.600649	1.66486	47.85	29.4	0.61442	1.62755	1.58919	2.76056	0.362245	0.575676	3	1.55357	1.73709	1.93103	0.333333	0.517857	0.629252	0.643678
CPE0515	163.35	223	1.36517	0.732511	335.8	132.95	0.39592	2.52576	160	119.65	0.747812	1.33723	0.899962	0.536547	1.86377	1.67732	0.979492	0.476474	0.596188	2.05571	1.02094	0.48645	1.11116	2.09875
CPE0517	38.7	24.2	0.625323	1.59917	54.4	33.45	0.61489	1.62631	62.15	35.45	0.570394	1.75317	1.05979	1.46488	0.682652	0.723468	1.60594	1.14246	1.38223	1.40568	0.622687	0.711397	0.943583	0.875302
CPE0518	74.05	44.1	0.595544	1.67914	108.1	79.3	0.73358	1.36318	127.95	105.55	0.824932	1.21222	1.33102	2.39342	0.417811	0.556116	1.72789	1.18363	1.79819	1.45982	0.578742	0.685014	0.751303	0.844861
CPE0519	21.45	18.75	0.874126	1.144	30.4	37.2	1.22368	0.817204	77.4	37.35	0.482558	2.07229	1.00403	1.992	0.502008	0.504032	3.60839	2.54605	1.984	1.41725	0.277132	0.705592	0.995984	0.392765
CPE0520	235.75	169.05	0.717073	1.39456	238.75	166.35	0.696754	1.43523	347.05	101.4	0.292177	3.42258	0.609558	0.599823	1.66716	1.01623	1.47211	1.45361	0.984028	1.01273	0.679297	0.987435	1.64053	0.687941
CPE0521	7.4	2.25	0.304054	3.28889	6.6	7.25	1.09848	0.910345	7.4	9.85	1.33108	0.751269	1.35862	4.37778	0.228426	0.310345	1	1.12121	3.22222	0.891892	1	1.12121	0.736041	0.891892
CPE0522	8.75	1.8	0.205714	4.86111	4.55	7.25	1.59341	0.627586	5.05	4.3	0.851485	1.17442	0.593103	2.38889	0.418605	0.248276	0.577143	1.10989	4.02778	0.52	1.73267	1.92308	1.68605	0.90099
CPE0523	5.2	1.9	0.365385	2.73684	3.75	4.55	1.21333	0.824176	4.8	2.8	0.583333	1.71429	0.615385	1.47368	0.678571	0.417582	0.923077	1.28	2.39474	0.721154	1.08333	1.38667	1.625	0.78125
CPE0524	87	48.25	0.554598	1.80311	79.35	95.1	1.19849	0.834385	108.2	114.9	1.06192	0.941688	1.2082	2.38135	0.41993	0.507361	1.24368	1.36358	1.97098	0.912069	0.804067	1.09641	0.827676	0.733364
CPE0525	144.55	49.65	0.34348	2.91138	158.8	203.85	1.28369	0.779004	308.55	220.05	0.713175	1.40218	1.07947	4.43202	0.225631	0.243561	2.13456	1.94301	4.10574	1.09858	0.468482	0.910264	0.92638	0.514665
CPE0526	33.3	24.95	0.749249	1.33467	34.2	98.45	2.87865	0.347384	42.7	63.7	1.4918	0.67033	0.647029	2.55311	0.39168	0.253428	1.28228	1.24854	3.94589	1.02703	0.779859	0.973684	1.54553	0.800937
CPE0527	23.9	19.55	0.817992	1.22251	27.45	123.5	4.49909	0.222267	41.3	66	1.59806	0.625758	0.534413	3.37596	0.296212	0.1583	1.72803	1.50455	6.31714	1.14854	0.578692	0.870674	1.87121	0.664649
CPE0528	7.6	6.15	0.809211	1.23577	3.95	12.95	3.27848	0.305019	41.9	26.9	0.642005	1.55762	2.07722	4.37398	0.228625	0.474903	5.51316	10.6076	2.10569	0.519737	0.181384	1.92405	0.481413	0.0942721
CPE0529	88.55	5.5	0.0621118	16.1	2	50.1	25.05	0.0399202	2.3	6.25	2.71739	0.368	0.12475	1.13636	0.88	0.10978	0.025974	1.15	9.10909	0.0225861	38.5	44.275	8.016	0.869565
CPE0530	274.55	23.05	0.0839556	11.9111	10.8	229.7	21.2685	0.0470178	6.15	29.4	4.78049	0.209184	0.127993	1.27549	0.784014	0.100348	0.0224003	0.569444	9.96529	0.0393371	44.6423	25.4213	7.81293	1.7561
CPE0531	4.7	4.05	0.861702	1.16049	2.8	7.4	2.64286	0.378378	5.25	2.75	0.52381	1.90909	0.371622	0.679012	1.47273	0.547297	1.11702	1.875	1.82716	0.595745	0.895238	1.67857	2.69091	0.533333
CPE0532	11.65	7	0.600858	1.66429	6.8	12.25	1.80147	0.555102	8.5	3.4	0.4	2.5	0.277551	0.485714	2.05882	0.571429	0.729614	1.25	1.75	0.583691	1.37059	1.71324	3.60294	0.8
CPE0533	141.9	159.95	1.1272	0.887152	95.6	185.2	1.93724	0.516199	185.9	216	1.16192	0.860648	1.16631	1.35042	0.740509	0.863661	1.31008	1.94456	1.15786	0.673714	0.763314	1.48431	0.857407	0.514255
CPE0534	54.45	72.75	1.33609	0.748454	57.5	70.15	1.22	0.819672	61.75	91.55	1.48259	0.674495	1.30506	1.25842	0.794648	1.03706	1.13407	1.07391	0.964261	1.05601	0.881781	0.946957	0.766248	0.931174
CPE0535	0.5	0.3	0.6	1.66667	0.55	1.45	2.63636	0.37931	1.5	2.4	1.6	0.625	1.65517	8	0.125	0.206897	3	2.72727	4.83333	1.1	0.333333	0.909091	0.604167	0.366667
CPE0538	104	118.3	1.1375	0.879121	43.7	175.55	4.01716	0.248932	87.3	503.9	5.77205	0.173249	2.87041	4.25951	0.234769	0.673882	0.839423	1.99771	1.48394	0.420192	1.19129	2.37986	0.348383	0.500573
CPE0539	41.4	34.05	0.822464	1.21586	48.3	43.55	0.901656	1.10907	74.05	43.95	0.593518	1.68487	1.00918	1.29075	0.774744	0.78186	1.78865	1.53313	1.279	1.16667	0.559082	0.857143	0.990899	0.652262
CPE0540	59.2	58.1	0.981419	1.01893	57.05	91.45	1.60298	0.623838	159.7	109.75	0.687226	1.45513	1.20011	1.88898	0.529385	0.63532	2.69764	2.7993	1.57401	0.963682	0.370695	1.03769	0.833257	0.357232
CPE0541	17.4	23.45	1.3477	0.742004	18.85	31.95	1.69496	0.589984	71.05	41	0.577058	1.73293	1.28326	1.7484	0.571951	0.733959	4.08333	3.76923	1.36247	1.08333	0.244898	0.923077	0.779268	0.265306
CPE0542	1.9	1.4	0.736842	1.35714	1.15	3.4	2.95652	0.338235	13.9	9.55	0.68705	1.4555	2.80882	6.82143	0.146597	0.411765	7.31579	12.087	2.42857	0.605263	0.136691	1.65217	0.356021	0.0827338
CPE0543	0.55	0.1	0.181818	5.5	0.05	0.55	11	0.0909091	1.2	0.8	0.666667	1.5	1.45455	8	0.125	0.181818	2.18182	24	5.5	0.0909091	0.458333	11	0.6875	0.0416667
CPE0544	309.95	74	0.238748	4.18851	56.3	164	2.91297	0.343293	114.1	272.95	2.3922	0.418025	1.66433	3.68851	0.271112	0.45122	0.368124	2.02664	2.21622	0.181642	2.71648	5.50533	0.600843	0.493427
CPE0545	484.35	2860.65	5.90616	0.169315	805.45	1422.7	1.76634	0.566142	809.2	1310.8	1.61987	0.617333	0.921347	0.458218	2.18237	2.01072	1.67069	1.00466	0.497335	1.66295	0.598554	0.601341	1.08537	0.995366
CPE0546	234.55	1123.05	4.7881	0.208851	433.7	628.45	1.44904	0.690111	387.55	452.5	1.16759	0.856464	0.720025	0.402921	2.48188	1.78702	1.65231	0.89359	0.559592	1.84907	0.605212	0.540812	1.38884	1.11908
CPE0547	192.55	198.8	1.03246	0.968561	410.9	1000.65	2.43526	0.410633	402.5	1973.85	4.90398	0.203916	1.97257	9.92882	0.100717	0.198671	2.09037	0.979557	5.03345	2.13399	0.478385	0.468606	0.506953	1.02087
CPE0548	54.6	64.35	1.17857	0.848485	24.35	76.05	3.1232	0.320184	35.45	159.25	4.49224	0.222606	2.09402	2.47475	0.404082	0.846154	0.649267	1.45585	1.18182	0.445971	1.5402	2.2423	0.477551	0.686883
CPE0549	160.45	122.1	0.760985	1.31409	52.1	192.05	3.68618	0.271284	73.5	341.9	4.6517	0.214975	1.78027	2.80016	0.357122	0.635772	0.458087	1.41075	1.57289	0.324712	2.18299	3.07965	0.561714	0.708844
CPE0550	193.6	148.55	0.767304	1.30326	54	220.35	4.08056	0.245065	84.4	376.65	4.46268	0.224081	1.70933	2.53551	0.394398	0.674155	0.43595	1.56296	1.48334	0.278926	2.29384	3.58519	0.585026	0.63981
CPE0551	186.95	171.1	0.915218	1.09264	49.85	232.25	4.65898	0.214639	75.55	465.7	6.16413	0.162229	2.00517	2.7218	0.367404	0.736706	0.404119	1.51555	1.35739	0.266649	2.47452	3.75025	0.498712	0.659828
CPE0552	21.1	36.9	1.74882	0.571816	19.3	35.5	1.83938	0.543662	51.8	68.1	1.31467	0.760646	1.91831	1.84553	0.54185	1.03944	2.45498	2.68394	0.96206	0.914692	0.407336	1.09326	0.521292	0.372587
CPE0553	0.25	7.1	28.4	0.0352113	0.15	2.25	15	0.0666667	0.4	0.7	1.75	0.571429	0.311111	0.0985915	10.1429	3.15556	1.6	2.66667	0.316901	0.6	0.625	1.66667	3.21429	0.375
CPE0554	0.7	32	45.7143	0.021875	0.6	12.3	20.5	0.0487805	0.85	2.3	2.70588	0.369565	0.186992	0.071875	13.913	2.60163	1.21429	1.41667	0.384375	0.857143	0.823529	1.16667	5.34783	0.705882
CPE0555	14.45	25.85	1.78893	0.558994	7.15	34.05	4.76224	0.209985	29.35	29.6	1.00852	0.991554	0.86931	1.14507	0.873311	0.759178	2.03114	4.1049	1.31721	0.49481	0.492334	2.02098	1.15034	0.243612
CPE0556	0.25	0.25	1	1	0.3	0.05	0.166667	6	0.45	0.1	0.222222	4.5	2	0.4	2.5	5	1.8	1.5	0.2	1.2	0.555556	0.833333	0.5	0.666667
CPE0557	314.75	13.1	0.0416203	24.0267	86.35	28.8	0.333526	2.99826	143.05	12.6	0.0880811	11.3532	0.4375	0.961832	1.03968	0.454861	0.454488	1.65663	2.19847	0.274345	2.20028	3.64505	2.28571	0.603635
CPE0558	49.7	3.4	0.0684105	14.6176	15.2	11.45	0.753289	1.32751	47.95	4.65	0.096976	10.3118	0.406114	1.36765	0.731183	0.296943	0.964789	3.15461	3.36765	0.305835	1.0365	3.26974	2.46237	0.316997
CPE0559	0.75	0.7	0.933333	1.07143	0.35	16.9	48.2857	0.0207101	1	14.75	14.75	0.0677966	0.872781	21.0714	0.0474576	0.0414201	1.33333	2.85714	24.1429	0.466667	0.75	2.14286	1.14576	0.35
CPE0560	1.05	1.5	1.42857	0.7	0.55	22.05	40.0909	0.0249433	1.25	16.3	13.04	0.0766871	0.739229	10.8667	0.0920245	0.0680272	1.19048	2.27273	14.7	0.52381	0.84	1.90909	1.35276	0.44
CPE0561	55.2	93.45	1.69293	0.59069	497.55	100.8	0.202593	4.93601	348.7	51.55	0.147835	6.76431	0.511409	0.551632	1.8128	0.927083	6.31703	0.700834	1.07865	9.01359	0.158302	0.110944	1.95538	1.42687
CPE0562	97.2	73.25	0.753601	1.32696	303.15	166.4	0.548903	1.82181	869.2	140.5	0.161643	6.18648	0.844351	1.91809	0.521352	0.440204	8.94239	2.86723	2.27167	3.11883	0.111827	0.320633	1.18434	0.348769
CPE0563	28.75	17	0.591304	1.69118	52.15	26.05	0.499521	2.00192	102.55	35.5	0.346173	2.88873	1.36276	2.08824	0.478873	0.652591	3.56696	1.96644	1.53235	1.81391	0.280351	0.551294	0.733803	0.508532
CPE0564	1.3	0.75	0.576923	1.73333	1.6	1.3	0.8125	1.23077	2.15	1.15	0.534884	1.86957	0.884615	1.53333	0.652174	0.576923	1.65385	1.34375	1.73333	1.23077	0.604651	0.8125	1.13043	0.744186
CPE0565	7.5	12.4	1.65333	0.604839	4.1	7.65	1.86585	0.535948	6.05	2.5	0.413223	2.42	0.326797	0.201613	4.96	1.62092	0.806667	1.47561	0.616935	0.546667	1.23967	1.82927	3.06	0.677686
CPE0566	0.7	84.65	120.929	0.00826934	1.05	5.65	5.38095	0.185841	1.9	6.65	3.5	0.285714	1.17699	0.0785588	12.7293	14.9823	2.71429	1.80952	0.0667454	1.5	0.368421	0.666667	0.849624	0.552632
CPE0567	1.5	98.75	65.8333	0.0151899	1.05	2.65	2.52381	0.396226	2.3	2.8	1.21739	0.821429	1.0566	0.0283544	35.2679	37.2642	1.53333	2.19048	0.0268354	0.7	0.652174	1.42857	0.946429	0.456522
CPE0568	0.95	67.6	71.1579	0.0140533	1.25	1.5	1.2	0.833333	1.7	0.6	0.352941	2.83333	0.4	0.00887574	112.667	45.0667	1.78947	1.36	0.0221893	1.31579	0.558824	0.76	2.5	0.735294
CPE0569	1.8	122.95	68.3056	0.0146401	2.15	2.75	1.27907	0.781818	3.2	2.1	0.65625	1.52381	0.763636	0.0170801	58.5476	44.7091	1.77778	1.48837	0.0223668	1.19444	0.5625	0.837209	1.30952	0.671875
CPE0570	40.8	60.35	1.47917	0.676056	36.65	55.9	1.52524	0.655635	54.5	32.05	0.588073	1.70047	0.573345	0.531069	1.883	1.07961	1.33578	1.48704	0.926263	0.898284	0.748624	1.11323	1.74415	0.672477
CPE0571	11.15	41.25	3.69955	0.270303	10.35	24.1	2.3285	0.429461	21.25	22.45	1.05647	0.946548	0.931535	0.544242	1.83742	1.71162	1.90583	2.05314	0.584242	0.928251	0.524706	1.07729	1.0735	0.487059
CPE0572	539.15	725.2	1.34508	0.74345	586.9	691.4	1.17805	0.848857	514.5	422.55	0.821283	1.21761	0.611151	0.582667	1.71625	1.04889	0.95428	0.87664	0.953392	1.08857	1.04791	0.91864	1.63626	1.14072
CPE0573	1.6	13.1	8.1875	0.122137	1.75	6.05	3.45714	0.289256	2.55	3.6	1.41176	0.708333	0.595041	0.274809	3.63889	2.16529	1.59375	1.45714	0.461832	1.09375	0.627451	0.914286	1.68056	0.686275
CPE0574	8.05	7.05	0.875776	1.14184	4	6.75	1.6875	0.592593	14.95	2.25	0.150502	6.64444	0.333333	0.319149	3.13333	1.04444	1.85714	3.7375	0.957447	0.496894	0.538462	2.0125	3	0.267559
CPE0575	3.2	3	0.9375	1.06667	1.75	3.35	1.91429	0.522388	6.05	0.5	0.0826446	12.1	0.149254	0.166667	6	0.895522	1.89062	3.45714	1.11667	0.546875	0.528926	1.82857	6.7	0.289256
CPE0576	8.5	78.1	9.18824	0.108835	6.8	27.2	4	0.25	14.9	8.05	0.540268	1.85093	0.295956	0.103073	9.70186	2.87132	1.75294	2.19118	0.348271	0.8	0.57047	1.25	3.37888	0.456376
CPE0577	2.35	10.6	4.51064	0.221698	1.85	5.8	3.13514	0.318966	4.7	0.85	0.180851	5.52941	0.146552	0.0801887	12.4706	1.82759	2	2.54054	0.54717	0.787234	0.5	1.27027	6.82353	0.393617
CPE0578	1.4	10.85	7.75	0.129032	1.05	5.6	5.33333	0.1875	4.95	0.9	0.181818	5.5	0.160714	0.0829493	12.0556	1.9375	3.53571	4.71429	0.516129	0.75	0.282828	1.33333	6.22222	0.212121
CPE0579	20.55	3.25	0.158151	6.32308	12.6	8	0.634921	1.575	21	10.65	0.507143	1.97183	1.33125	3.27692	0.305164	0.40625	1.0219	1.66667	2.46154	0.613139	0.978571	1.63095	0.751174	0.6
CPE0580	70.75	11.3	0.159717	6.26106	39.85	27	0.677541	1.47593	51.05	29.35	0.574927	1.73935	1.08704	2.59735	0.385009	0.418519	0.721555	1.28105	2.38938	0.563251	1.3859	1.77541	0.919932	0.780607
CPE0581	22.85	4.55	0.199125	5.02198	11.45	10.6	0.925764	1.08019	27.25	16.6	0.609174	1.64157	1.56604	3.64835	0.274096	0.429245	1.19256	2.37991	2.32967	0.501094	0.838532	1.99563	0.638554	0.420183
CPE0582	231.75	70.3	0.303344	3.29659	158.7	128.6	0.810334	1.23406	219.3	386.45	1.7622	0.567473	3.00505	5.49716	0.181912	0.546656	0.946278	1.38185	1.8293	0.68479	1.05677	1.4603	0.332773	0.723666
CPE0583	82.9	30.4	0.366707	2.72697	72.2	57.85	0.801247	1.24806	110.55	173	1.5649	0.639017	2.99049	5.69079	0.175723	0.525497	1.33353	1.53116	1.90296	0.870929	0.749887	1.1482	0.334393	0.653098
CPE0584	275.85	143.1	0.51876	1.92767	110.5	361.7	3.2733	0.305502	227.05	179.85	0.792116	1.26244	0.497235	1.25681	0.795663	0.395632	0.823092	2.05475	2.5276	0.40058	1.21493	2.49638	2.01112	0.486677
CPE0585	430.8	124.3	0.288533	3.46581	83	362.2	4.36386	0.229155	282.15	229.85	0.814638	1.22754	0.634594	1.84916	0.540787	0.343181	0.654944	3.3994	2.91392	0.192665	1.52685	5.19036	1.57581	0.29417
CPE0586	157.6	52.55	0.333439	2.99905	59.4	134.6	2.26599	0.441308	110.05	81.35	0.739209	1.3528	0.604383	1.54805	0.645974	0.390416	0.698287	1.85269	2.56137	0.376904	1.43208	2.6532	1.65458	0.539755
CPE0588	10.75	5.9	0.548837	1.82203	11.7	22.8	1.94872	0.513158	49.8	35.1	0.704819	1.4188	1.53947	5.94915	0.168091	0.258772	4.63256	4.25641	3.86441	1.08837	0.215863	0.918803	0.649573	0.23494
CPE0589	44.45	31.2	0.701912	1.42468	21.9	94.7	4.3242	0.231257	57.95	67.3	1.16135	0.86107	0.710665	2.15705	0.463596	0.329461	1.30371	2.64612	3.03526	0.492688	0.767041	2.02968	1.40713	0.377912
CPE0590	5.35	4.15	0.775701	1.28916	5.05	10.6	2.09901	0.476415	9.65	11.4	1.18135	0.846491	1.07547	2.74699	0.364035	0.391509	1.80374	1.91089	2.55422	0.943925	0.554404	1.05941	0.929825	0.523316
CPE0591	28.9	36.5	1.26298	0.791781	55.7	34.4	0.617594	1.61919	92.45	1325.4	14.3364	0.0697525	38.5291	36.3123	0.0275389	1.06105	3.19896	1.65978	0.942466	1.92734	0.312601	0.518851	0.0259544	0.602488
CPE0592	1.25	0.55	0.44	2.27273	2.1	1.6	0.761905	1.3125	1.7	10.55	6.20588	0.161137	6.59375	19.1818	0.0521327	0.34375	1.36	0.809524	2.90909	1.68	0.735294	0.595238	0.151659	1.23529
CPE0593	29.15	38.6	1.32419	0.755181	23.8	41.45	1.7416	0.574186	42.05	38.85	0.9239	1.08237	0.937274	1.00648	0.993565	0.931242	1.44254	1.76681	1.07383	0.816467	0.693222	1.22479	1.06692	0.565993
CPE0594	52.1	56.6	1.08637	0.920495	32.35	64.75	2.00155	0.499614	79	51.25	0.648734	1.54146	0.791506	0.905477	1.10439	0.874131	1.51631	2.44204	1.14399	0.620921	0.659494	1.61051	1.26341	0.409494
CPE0595	14.05	10.05	0.715302	1.39801	15.6	32.8	2.10256	0.47561	24.25	49.3	2.03299	0.491886	1.50305	4.90547	0.203854	0.306402	1.72598	1.55449	3.26368	1.11032	0.579381	0.900641	0.665314	0.643299
CPE0596	94.75	78.95	0.833245	1.20013	89.25	137.55	1.54118	0.648855	141.65	269.8	1.90469	0.525019	1.96147	3.41735	0.292624	0.573973	1.49499	1.58711	1.74224	0.941953	0.668902	1.06162	0.509822	0.630074
CPE0597	93.85	79.4	0.846031	1.18199	68.5	126.85	1.85182	0.540008	189.45	222.15	1.1726	0.852802	1.75128	2.79786	0.357416	0.625936	2.01865	2.76569	1.59761	0.729888	0.495381	1.37007	0.571011	0.361573
CPE0598	267.6	226.6	0.846786	1.18094	221.7	306.7	1.3834	0.722856	305.15	406.05	1.33066	0.751508	1.32393	1.79192	0.558059	0.738833	1.14032	1.37641	1.35349	0.828475	0.876946	1.20704	0.755326	0.726528
CPE0599	33.1	36.75	1.11027	0.90068	44.3	85	1.91874	0.521176	69.7	103.6	1.48637	0.67278	1.21882	2.81905	0.35473	0.432353	2.10574	1.57336	2.31293	1.33837	0.474892	0.747178	0.820463	0.635581
CPE0600	9.25	0.5	0.0540541	18.5	2.1	0.8	0.380952	2.625	5.6	1.3	0.232143	4.30769	1.625	2.6	0.384615	0.625	0.605405	2.66667	1.6	0.227027	1.65179	4.40476	0.615385	0.375
CPE0601	17.8	1.15	0.0646067	15.4783	5.05	1.5	0.29703	3.36667	9.8	1.55	0.158163	6.32258	1.03333	1.34783	0.741935	0.766667	0.550562	1.94059	1.30435	0.283708	1.81633	3.52475	0.967742	0.515306
CPE0602	33.7	2.4	0.0712166	14.0417	8.1	2.3	0.283951	3.52174	37.4	1.15	0.0307487	32.5217	0.5	0.479167	2.08696	1.04348	1.10979	4.61728	0.958333	0.240356	0.90107	4.16049	2	0.216578
CPE0603	58.75	37.4	0.636596	1.57086	46.05	72.3	1.57003	0.636929	92.3	69.85	0.756771	1.3214	0.966113	1.86765	0.535433	0.517289	1.57106	2.00434	1.93316	0.78383	0.636511	1.27579	1.03508	0.498917
CPE0604	182.2	79.7	0.437431	2.28607	113.55	201.3	1.77279	0.564083	291.65	225.3	0.772501	1.2945	1.11923	2.82685	0.353751	0.395926	1.60071	2.56847	2.52572	0.623216	0.624721	1.60458	0.893475	0.389337
CPE0605	127.1	110.35	0.868214	1.15179	70.2	178.3	2.53989	0.393718	117.3	169.9	1.44842	0.690406	0.952888	1.53965	0.6495	0.618901	0.922895	1.67094	1.61577	0.552321	1.08355	1.81054	1.04944	0.598465
CPE0606	10.75	12.35	1.14884	0.870445	7.15	11.6	1.62238	0.616379	6.7	4.05	0.604478	1.65432	0.349138	0.327935	3.04938	1.06466	0.623256	0.937063	0.939271	0.665116	1.60448	1.5035	2.8642	1.06716
CPE0607	311	342.45	1.10113	0.908162	319.45	425.55	1.33213	0.750676	569.65	614.75	1.07917	0.926637	1.4446	1.79515	0.557056	0.804723	1.83167	1.78322	1.24266	1.02717	0.545949	0.973548	0.692233	0.560783
CPE0608	1.55	0.4	0.258065	3.875	1	2.65	2.65	0.377358	5.5	2.75	0.5	2	1.03774	6.875	0.145455	0.150943	3.54839	5.5	6.625	0.645161	0.281818	1.55	0.963636	0.181818
CPE0609	47.45	13.25	0.279241	3.58113	18.55	22.1	1.19137	0.839367	49.15	17.65	0.359105	2.7847	0.798643	1.33208	0.750708	0.599548	1.03583	2.6496	1.66792	0.390938	0.965412	2.55795	1.25212	0.377416
CPE0610	12.7	16.35	1.2874	0.776758	23.3	27.6	1.18455	0.844203	33.05	67.55	2.04387	0.489267	2.44746	4.1315	0.242043	0.592391	2.60236	1.41845	1.68807	1.83465	0.384266	0.545064	0.408586	0.704992
CPE0611	197.55	67.55	0.341939	2.9245	109.5	78.75	0.719178	1.39048	93.9	106.75	1.13685	0.879625	1.35556	1.58031	0.632787	0.857778	0.475323	0.857534	1.1658	0.55429	2.10383	1.80411	0.737705	1.16613
CPE0612	75.6	24.1	0.318783	3.13693	76	47.3	0.622368	1.60677	92.4	30.65	0.33171	3.01468	0.647992	1.27178	0.786297	0.509514	1.22222	1.21579	1.96266	1.00529	0.818182	0.994737	1.54323	0.822511
CPE0613	164.7	55.7	0.338191	2.95691	85.65	110.3	1.2878	0.776519	174.85	81.25	0.464684	2.152	0.736627	1.45871	0.685538	0.504986	1.06163	2.04145	1.98025	0.520036	0.94195	1.92294	1.35754	0.489848
CPE0614	109.9	38.75	0.352593	2.83613	40.2	79.4	1.97512	0.506297	135.6	52.9	0.390118	2.56333	0.666247	1.36516	0.732514	0.488035	1.23385	3.37313	2.04903	0.365787	0.810472	2.73383	1.50095	0.29646
CPE0615	85.15	38.65	0.453905	2.2031	41.15	51.25	1.24544	0.802927	105.05	30.7	0.292242	3.42182	0.599024	0.794308	1.25896	0.754146	1.23371	2.55286	1.326	0.483265	0.810566	2.06926	1.66938	0.391718
CPE0616	410.85	94.9	0.230985	4.32929	190.8	175.95	0.92217	1.0844	292.65	67.15	0.229455	4.35815	0.381643	0.707587	1.41325	0.539358	0.712304	1.53381	1.85406	0.464403	1.4039	2.1533	2.62025	0.651973
CPE0617	244.3	104.15	0.42632	2.34566	141.6	162.95	1.15078	0.868978	182.65	60.85	0.333151	3.00164	0.373427	0.584253	1.71159	0.639153	0.747646	1.2899	1.56457	0.579615	1.33753	1.72528	2.6779	0.775253
CPE0618	211.95	81.65	0.385232	2.59584	138.5	100.1	0.722744	1.38362	158.05	38.9	0.246125	4.06298	0.388611	0.476424	2.09897	0.815684	0.745695	1.14116	1.22596	0.653456	1.34103	1.53032	2.57326	0.876305
CPE0619	108.4	48.9	0.451107	2.21677	103.7	57.75	0.556895	1.79567	83.25	16.35	0.196396	5.09174	0.283117	0.334356	2.99083	0.846753	0.767989	0.802797	1.18098	0.956642	1.3021	1.04532	3.53211	1.24565
CPE0620	21.6	13.25	0.613426	1.63019	20.05	21.55	1.07481	0.930394	56.9	9.6	0.168717	5.92708	0.445476	0.724528	1.38021	0.614849	2.63426	2.83791	1.62642	0.928241	0.379613	1.07731	2.24479	0.352373
CPE0621	77.85	40.75	0.523443	1.91043	69.85	61	0.8733	1.14508	86.7	20.9	0.241061	4.14833	0.342623	0.512883	1.94976	0.668033	1.11368	1.24123	1.49693	0.897238	0.897924	1.11453	2.91866	0.805652
CPE0622	54.35	37.1	0.682613	1.46496	60.55	63.9	1.05533	0.947574	103.3	29.05	0.28122	3.55594	0.454617	0.783019	1.27711	0.580595	1.90064	1.70603	1.72237	1.11408	0.526137	0.897605	2.19966	0.586157
CPE0623	22.4	19.2	0.857143	1.16667	27.45	32.05	1.16758	0.856474	95.7	17	0.177638	5.62941	0.530421	0.885417	1.12941	0.599064	4.27232	3.48634	1.66927	1.22545	0.234065	0.816029	1.88529	0.286834
CPE0624	49.65	47.9	0.964753	1.03653	66.35	69.4	1.04597	0.956052	71.25	24.1	0.338246	2.95643	0.347262	0.503132	1.98755	0.690202	1.43505	1.07385	1.44885	1.33635	0.696842	0.748304	2.87967	0.931228
CPE0625	105.25	258.35	2.45463	0.407393	108.1	190.1	1.75856	0.568648	164.55	60.3	0.366454	2.72886	0.317201	0.233404	4.28441	1.35902	1.56342	1.5222	0.735823	1.02708	0.639623	0.973636	3.15257	0.656943
CPE0626	13.25	9.95	0.750943	1.33166	15.2	27.3	1.79605	0.556777	24.45	6.55	0.267894	3.73282	0.239927	0.658291	1.51908	0.364469	1.84528	1.60855	2.74372	1.14717	0.541922	0.871711	4.16794	0.621677
CPE0627	11.35	4.1	0.361233	2.76829	7.7	9.35	1.21429	0.823529	13.35	8.4	0.629213	1.58929	0.898396	2.04878	0.488095	0.438503	1.17621	1.73377	2.28049	0.678414	0.850187	1.47403	1.1131	0.576779
CPE0628	3.85	1.75	0.454545	2.2	3.3	4.9	1.48485	0.673469	7.7	3.85	0.5	2	0.785714	2.2	0.454545	0.357143	2	2.33333	2.8	0.857143	0.5	1.16667	1.27273	0.428571
CPE0629	10.6	3.4	0.320755	3.11765	5.35	6.65	1.24299	0.804511	13.75	6.2	0.450909	2.21774	0.932331	1.82353	0.548387	0.511278	1.29717	2.57009	1.95588	0.504717	0.770909	1.98131	1.07258	0.389091
CPE0630	262.85	43.55	0.165684	6.03559	185.75	105.8	0.569583	1.75567	159.3	28.6	0.179535	5.56993	0.270321	0.656716	1.52273	0.411626	0.606049	0.857604	2.42939	0.706677	1.65003	1.41507	3.6993	1.16604
CPE0631	776.55	232.25	0.299079	3.3436	576.15	267.1	0.463595	2.15706	552.4	115.9	0.209812	4.76618	0.43392	0.499031	2.00388	0.869525	0.711351	0.958778	1.15005	0.741935	1.40577	1.34783	2.30457	1.04299
CPE0632	87.7	28.85	0.328962	3.03986	48.15	326.35	6.77778	0.147541	165.25	734.95	4.4475	0.224845	2.25203	25.4749	0.0392544	0.088402	1.88426	3.43198	11.312	0.549031	0.530711	1.82139	0.444044	0.291377
CPE0633	88.35	38.3	0.433503	2.30679	43.85	35.9	0.8187	1.22145	60.2	26.3	0.436877	2.28897	0.732591	0.686684	1.45627	1.06685	0.681381	1.37286	0.937337	0.496321	1.46761	2.01482	1.36502	0.728405
CPE0634	6	2.35	0.391667	2.55319	3.55	3.4	0.957746	1.04412	15.65	3.2	0.204473	4.89062	0.941176	1.3617	0.734375	0.691176	2.60833	4.40845	1.44681	0.591667	0.383387	1.69014	1.0625	0.226837
CPE0635	23.25	14	0.602151	1.66071	11.35	17.4	1.53304	0.652299	67.8	14.55	0.214602	4.65979	0.836207	1.03929	0.962199	0.804598	2.91613	5.97357	1.24286	0.488172	0.34292	2.04846	1.19588	0.167404
CPE0636	9	4.8	0.533333	1.875	8.7	130.75	15.0287	0.0665392	14.95	4.2	0.280936	3.55952	0.0321224	0.875	1.14286	0.0367113	1.66111	1.71839	27.2396	0.966667	0.602007	1.03448	31.131	0.58194
CPE0637	0.3	0.1	0.333333	3	0.25	13.35	53.4	0.0187266	0.45	0.4	0.888889	1.125	0.0299625	4	0.25	0.00749064	1.5	1.8	133.5	0.833333	0.666667	1.2	33.375	0.555556
CPE0638	0.95	1.5	1.57895	0.633333	0.7	34.5	49.2857	0.0202899	0.55	0.45	0.818182	1.22222	0.0130435	0.3	3.33333	0.0434783	0.578947	0.785714	23	0.736842	1.72727	1.35714	76.6667	1.27273
CPE0639	0.75	0.75	1	1	0.4	34.9	87.25	0.0114613	0.55	1	1.81818	0.55	0.0286533	1.33333	0.75	0.02149	0.733333	1.375	46.5333	0.533333	1.36364	1.875	34.9	0.727273
CPE0640	1.05	1.35	1.28571	0.777778	0.55	40.9	74.3636	0.0134474	0.8	1.8	2.25	0.444444	0.0440098	1.33333	0.75	0.0330073	0.761905	1.45455	30.2963	0.52381	1.3125	1.90909	22.7222	0.6875
CPE0641	1.2	1.95	1.625	0.615385	1	52.55	52.55	0.0190295	1.65	3.2	1.93939	0.515625	0.0608944	1.64103	0.609375	0.0371075	1.375	1.65	26.9487	0.833333	0.727273	1.2	16.4219	0.606061
CPE0642	96.2	44.95	0.467256	2.14016	73	104.15	1.42671	0.700912	82.3	143.35	1.7418	0.574119	1.37638	3.1891	0.313568	0.431589	0.855509	1.1274	2.31702	0.758836	1.16889	1.31781	0.726543	0.886999
CPE0643	122.55	14182.8	115.73	0.00864078	31.95	356.2	11.1487	0.0896968	152.15	587.5	3.86132	0.258979	1.64935	0.0414236	24.1409	39.8168	1.24153	4.76213	0.025115	0.26071	0.805455	3.83568	0.606298	0.20999
CPE0644	719.65	31110.8	43.2305	0.0231318	383.1	1036.95	2.70673	0.369449	757.2	887.35	1.17188	0.853327	0.855731	0.0285222	35.0604	30.0023	1.05218	1.97651	0.0333308	0.532342	0.950409	1.87849	1.16859	0.505943
CPE0645	353.45	373.15	1.05574	0.947206	347.25	636.4	1.83269	0.545647	439.45	581.2	1.32256	0.756108	0.913262	1.55755	0.642034	0.586345	1.24332	1.26551	1.70548	0.982459	0.804301	1.01785	1.09498	0.790192
CPE0646	26700.8	16463.5	0.616594	1.62181	32250.6	28732.2	0.890901	1.12246	44690.6	26757	0.598717	1.67024	0.931256	1.62523	0.615299	0.573001	1.67375	1.38573	1.7452	1.20785	0.59746	0.827915	1.07382	0.721644
CPE0647	0.75	0.15	0.2	5	0.55	0.45	0.818182	1.22222	1.5	0.65	0.433333	2.30769	1.44444	4.33333	0.230769	0.333333	2	2.72727	3	0.733333	0.5	1.36364	0.692308	0.366667
CPE0648	0.55	0.2	0.363636	2.75	0.55	0.7	1.27273	0.785714	1.55	0.45	0.290323	3.44444	0.642857	2.25	0.444444	0.285714	2.81818	2.81818	3.5	1	0.354839	1	1.55556	0.354839
CPE0649	1.35	0.35	0.259259	3.85714	1.1	0.95	0.863636	1.15789	1.55	1.25	0.806452	1.24	1.31579	3.57143	0.28	0.368421	1.14815	1.40909	2.71429	0.814815	0.870968	1.22727	0.76	0.709677
CPE0650	4.25	6.05	1.42353	0.702479	4.15	7	1.68675	0.592857	7.9	5.75	0.727848	1.37391	0.821429	0.950413	1.05217	0.864286	1.85882	1.90361	1.15702	0.976471	0.537975	1.0241	1.21739	0.525316
CPE0651	19.85	30.8	1.55164	0.644481	18.45	39.65	2.14905	0.465322	30.95	38.55	1.24556	0.802853	0.972257	1.25162	0.798962	0.776797	1.55919	1.67751	1.28734	0.929471	0.641357	1.07588	1.02853	0.596123
CPE0652	247.3	111.45	0.450667	2.21893	277.85	205.35	0.739068	1.35306	295.8	113.1	0.382353	2.61538	0.550767	1.0148	0.985411	0.542732	1.19612	1.0646	1.84253	1.12353	0.836038	0.890049	1.81565	0.939317
CPE0653	45.75	18.5	0.404372	2.47297	33.25	26.1	0.784962	1.27395	41.5	19.05	0.459036	2.17848	0.729885	1.02973	0.971129	0.708812	0.907104	1.24812	1.41081	0.726776	1.10241	1.37594	1.37008	0.801205
CPE0654	185.15	126.15	0.681339	1.4677	143.75	117.2	0.815304	1.22654	163.85	121.7	0.742753	1.34634	1.0384	0.964725	1.03657	1.07637	0.884958	1.13983	0.929053	0.776398	1.13	1.288	0.963024	0.877327
CPE0655	86.65	27.1	0.312752	3.19742	21.75	60.95	2.8023	0.35685	40.85	16.75	0.410037	2.43881	0.274815	0.618081	1.61791	0.444627	0.471437	1.87816	2.24908	0.25101	2.12118	3.98391	3.63881	0.532436
CPE0656	124.65	13.2	0.105897	9.44318	30.25	63.9	2.1124	0.473396	59.05	30	0.508044	1.96833	0.469484	2.27273	0.44	0.206573	0.473726	1.95207	4.84091	0.24268	2.11092	4.12066	2.13	0.512278
CPE0657	82	15.05	0.183537	5.4485	27.75	54.25	1.95495	0.511521	61.35	44.2	0.720456	1.38801	0.814747	2.93688	0.340498	0.277419	0.748171	2.21081	3.60465	0.338415	1.33659	2.95495	1.22738	0.452323
CPE0658	17.35	8.8	0.507205	1.97159	13.25	18	1.35849	0.736111	18.25	20.1	1.10137	0.90796	1.11667	2.28409	0.437811	0.488889	1.05187	1.37736	2.04545	0.763689	0.950685	1.30943	0.895522	0.726027
CPE0659	26.3	169.25	6.43536	0.155391	58.5	207.8	3.55214	0.281521	91.9	148.8	1.61915	0.617608	0.716073	0.879173	1.13743	0.814485	3.4943	1.57094	1.22777	2.22433	0.286181	0.449573	1.39651	0.636561
CPE0660	24.05	338.85	14.0894	0.0709754	82.55	422.95	5.12356	0.195177	155.55	297	1.90935	0.523737	0.702211	0.876494	1.14091	0.801159	6.46778	1.88431	1.24819	3.43243	0.154613	0.291339	1.42407	0.530698
CPE0661	3.7	4.25	1.14865	0.870588	3	8.8	2.93333	0.340909	25.6	23.1	0.902344	1.10823	2.625	5.43529	0.183983	0.482955	6.91892	8.53333	2.07059	0.810811	0.144531	1.23333	0.380952	0.117188
CPE0662	107.8	153.9	1.42764	0.700455	213.05	129.25	0.606665	1.64836	252.65	71.15	0.281615	3.55095	0.550484	0.462313	2.16304	1.19072	2.34369	1.18587	0.839831	1.97635	0.426677	0.505985	1.81658	0.843261
CPE0663	526.65	1372.8	2.60666	0.383632	663.85	1233.1	1.8575	0.538359	2064.25	592.9	0.287223	3.48162	0.480821	0.431891	2.3154	1.11329	3.91959	3.10951	0.898237	1.26051	0.255129	0.793327	2.07978	0.321594
CPE0664	322.7	456.2	1.4137	0.707365	228.25	955.25	4.1851	0.238943	212.95	625	2.93496	0.34072	0.654279	1.37001	0.72992	0.477571	0.659901	0.932968	2.09393	0.707313	1.51538	1.4138	1.5284	1.07185
CPE0665	13.25	6.45	0.486792	2.05426	8.95	21.55	2.40782	0.415313	12.75	15.65	1.22745	0.814696	0.726218	2.42636	0.412141	0.299304	0.962264	1.42458	3.34109	0.675472	1.03922	1.48045	1.377	0.701961
CPE0667	8.9	5.8	0.651685	1.53448	5.25	16.8	3.2	0.3125	7.1	9.85	1.38732	0.720812	0.58631	1.69828	0.588832	0.345238	0.797753	1.35238	2.89655	0.589888	1.25352	1.69524	1.70558	0.739437
CPE0668	54.85	31	0.565178	1.76935	29.35	88.2	3.00511	0.332766	27.25	39.6	1.45321	0.688131	0.44898	1.27742	0.782828	0.351474	0.496809	0.92845	2.84516	0.535096	2.01284	1.86882	2.22727	1.07706
CPE0669	108.75	1030.5	9.47586	0.105531	106.15	620.25	5.84315	0.171141	199.2	650.85	3.26732	0.306061	1.04933	0.631587	1.58331	1.66143	1.83172	1.87659	0.601892	0.976092	0.545934	1.02449	0.952985	0.532882
CPE0670	198	79	0.39899	2.50633	194.15	118.9	0.612413	1.63288	158.95	92.4	0.581315	1.72024	0.777124	1.16962	0.854978	0.664424	0.802778	0.818697	1.50506	0.980556	1.24567	1.01983	1.2868	1.22145
CPE0671	14.9	19.35	1.29866	0.770026	9	19.85	2.20556	0.453401	17.3	23.1	1.33526	0.748918	1.16373	1.1938	0.837662	0.974811	1.16107	1.92222	1.02584	0.604027	0.861272	1.65556	0.859307	0.520231
CPE0672	28.95	57.85	1.99827	0.500432	40.2	43.1	1.07214	0.932715	100.35	41.5	0.413553	2.41807	0.962877	0.717373	1.39398	1.34223	3.46632	2.49627	0.74503	1.3886	0.28849	0.720149	1.03855	0.400598
CPE0673	8.55	2.3	0.269006	3.71739	6.15	3.3	0.536585	1.86364	5.25	2.8	0.533333	1.875	0.848485	1.21739	0.821429	0.69697	0.614035	0.853659	1.43478	0.719298	1.62857	1.39024	1.17857	1.17143
CPE0674	61.7	30.75	0.498379	2.0065	40.65	52.4	1.28905	0.775763	97.65	41.4	0.423963	2.3587	0.790076	1.34634	0.742754	0.586832	1.58266	2.40221	1.70407	0.658833	0.631848	1.51784	1.2657	0.416283
CPE0676	44.2	21	0.475113	2.10476	43.9	42.15	0.960137	1.04152	82.3	33.45	0.40644	2.46039	0.793594	1.59286	0.627803	0.498221	1.86199	1.87472	2.00714	0.993213	0.53706	1.00683	1.26009	0.533414
CPE0677	59.6	39.75	0.666946	1.49937	44.55	69.15	1.55219	0.644252	158.75	78.75	0.496063	2.01587	1.13883	1.98113	0.504762	0.574837	2.66359	3.56341	1.73962	0.747483	0.375433	1.33782	0.878095	0.28063
CPE0678	19.9	5.55	0.278894	3.58559	16.1	8.9	0.552795	1.80899	37.15	34.15	0.919246	1.08785	3.83708	6.15315	0.162518	0.623596	1.86683	2.30745	1.6036	0.809045	0.535666	1.23602	0.260615	0.433378
CPE0679	4.5	11.6	2.57778	0.387931	1.95	5.05	2.58974	0.386139	4.7	7.15	1.52128	0.657343	1.41584	0.616379	1.62238	2.29703	1.04444	2.41026	0.435345	0.433333	0.957447	2.30769	0.706294	0.414894
CPE0680	11.05	2.1	0.190045	5.2619	0.9	0.9	1	1	1.95	1.85	0.948718	1.05405	2.05556	0.880952	1.13514	2.33333	0.176471	2.16667	0.428571	0.081448	5.66667	12.2778	0.486486	0.461538
CPE0681	4.85	0.55	0.113402	8.81818	0.9	0.65	0.722222	1.38462	0.9	0.7	0.777778	1.28571	1.07692	1.27273	0.785714	0.846154	0.185567	1	1.18182	0.185567	5.38889	5.38889	0.928571	1
CPE0682	8	1.05	0.13125	7.61905	1	0.6	0.6	1.66667	1.15	1.45	1.26087	0.793103	2.41667	1.38095	0.724138	1.75	0.14375	1.15	0.571429	0.125	6.95652	8	0.413793	0.869565
CPE0683	17.5	2.1	0.12	8.33333	1.1	1.5	1.36364	0.733333	1.6	2.5	1.5625	0.64	1.66667	1.19048	0.84	1.4	0.0914286	1.45455	0.714286	0.0628571	10.9375	15.9091	0.6	0.6875
CPE0684	24.35	2.3	0.0944559	10.587	1.3	1	0.769231	1.3	1.4	2.85	2.03571	0.491228	2.85	1.23913	0.807018	2.3	0.0574949	1.07692	0.434783	0.0533881	17.3929	18.7308	0.350877	0.928571
CPE0685	22.65	0.8	0.0353201	28.3125	0.85	0.8	0.941176	1.0625	2.4	2.7	1.125	0.888889	3.375	3.375	0.296296	1	0.10596	2.82353	1	0.0375276	9.4375	26.6471	0.296296	0.354167
CPE0686	65.7	2.95	0.0449011	22.2712	2.95	2.45	0.830508	1.20408	3.5	3.95	1.12857	0.886076	1.61224	1.33898	0.746835	1.20408	0.0532725	1.18644	0.830508	0.0449011	18.7714	22.2712	0.620253	0.842857
CPE0688	57.2	7.9	0.138112	7.24051	7.9	9.65	1.22152	0.818653	18.25	6.4	0.350685	2.85156	0.663212	0.810127	1.23438	0.818653	0.319056	2.31013	1.22152	0.138112	3.13425	7.24051	1.50781	0.432877
CPE0689	11701.6	10814.4	0.924181	1.08204	17682.8	15408.7	0.871395	1.14759	17724.2	31830.3	1.79586	0.556835	2.06574	2.94333	0.339751	0.701837	1.51469	1.00234	1.42483	1.51114	0.660203	0.66175	0.484088	0.997661
CPE0690	17.85	2.95	0.165266	6.05085	8.05	8.8	1.09317	0.914773	24.1	5.35	0.221992	4.50467	0.607955	1.81356	0.551402	0.335227	1.35014	2.99379	2.98305	0.45098	0.740664	2.21739	1.64486	0.334025
CPE0691	29.2	2.25	0.0770548	12.9778	11	4.2	0.381818	2.61905	31.65	1.7	0.0537125	18.6176	0.404762	0.755556	1.32353	0.535714	1.0839	2.87727	1.86667	0.376712	0.922591	2.65455	2.47059	0.347551
CPE0692	176.2	431.2	2.44722	0.408627	837.5	770.8	0.920358	1.08653	225.35	1106.65	4.91081	0.203633	1.43572	2.56644	0.389644	0.559419	1.27894	0.269075	1.78757	4.75312	0.781895	0.210388	0.696517	3.71644
CPE0693	0.85	1.8	2.11765	0.472222	0.7	1.5	2.14286	0.466667	1	1.25	1.25	0.8	0.833333	0.694444	1.44	1.2	1.17647	1.42857	0.833333	0.823529	0.85	1.21429	1.2	0.7
CPE0694	105.65	46.5	0.440133	2.27204	66.05	79.55	1.20439	0.830295	86	94.95	1.10407	0.90574	1.19359	2.04194	0.489731	0.584538	0.814009	1.30204	1.71075	0.625177	1.22849	1.59955	0.837809	0.768023
CPE0695	8.9	4.95	0.55618	1.79798	6.05	14.95	2.47107	0.404682	17.85	17.4	0.97479	1.02586	1.16388	3.51515	0.284483	0.331104	2.00562	2.95041	3.0202	0.679775	0.498599	1.47107	0.859195	0.338936
CPE0696	18.45	8.1	0.439024	2.27778	12.85	36.5	2.84047	0.352055	29.6	36.1	1.21959	0.819945	0.989041	4.45679	0.224377	0.221918	1.60434	2.3035	4.50617	0.696477	0.623311	1.4358	1.01108	0.434122
CPE0697	17.75	10.35	0.583099	1.71498	12.75	38.55	3.02353	0.330739	20.3	29.45	1.45074	0.689304	0.763943	2.84541	0.351443	0.268482	1.14366	1.59216	3.72464	0.71831	0.874384	1.39216	1.309	0.628079
CPE0698	51.7	46.85	0.90619	1.10352	47.05	105	2.23167	0.448095	65.55	123.65	1.88635	0.530125	1.17762	2.63927	0.378892	0.44619	1.26789	1.3932	2.2412	0.910058	0.788711	1.09883	0.849171	0.717773
CPE0700	12.15	6.7	0.55144	1.81343	11.45	17.6	1.53712	0.650568	18.15	17	0.936639	1.06765	0.965909	2.53731	0.394118	0.380682	1.49383	1.58515	2.62687	0.942387	0.669421	1.06114	1.03529	0.630854
CPE0701	3.65	4.25	1.16438	0.858824	3.95	8.7	2.20253	0.454023	7.8	6.15	0.788462	1.26829	0.706897	1.44706	0.691057	0.488506	2.13699	1.97468	2.04706	1.08219	0.467949	0.924051	1.41463	0.50641
CPE0702	3.2	2.6	0.8125	1.23077	5.25	5.9	1.12381	0.889831	4.85	4.6	0.948454	1.05435	0.779661	1.76923	0.565217	0.440678	1.51562	0.92381	2.26923	1.64062	0.659794	0.609524	1.28261	1.08247
CPE0703	5.05	5.9	1.16832	0.855932	4.75	12.85	2.70526	0.36965	9.65	8.4	0.870466	1.14881	0.653696	1.42373	0.702381	0.459144	1.91089	2.03158	2.17797	0.940594	0.523316	1.06316	1.52976	0.492228
CPE0704	7.65	3.55	0.464052	2.15493	4.45	6.35	1.42697	0.700787	9.85	7.3	0.741117	1.34932	1.14961	2.05634	0.486301	0.559055	1.28758	2.21348	1.78873	0.581699	0.77665	1.7191	0.869863	0.451777
CPE0705	6.8	2.35	0.345588	2.89362	3.9	4.35	1.11538	0.896552	7.55	6.1	0.807947	1.2377	1.4023	2.59574	0.385246	0.54023	1.11029	1.9359	1.85106	0.573529	0.900662	1.74359	0.713115	0.516556
CPE0706	0.8	2.45	3.0625	0.326531	0.7	1.85	2.64286	0.378378	2.1	0.6	0.285714	3.5	0.324324	0.244898	4.08333	1.32432	2.625	3	0.755102	0.875	0.380952	1.14286	3.08333	0.333333
CPE0707	130.95	51.45	0.392898	2.54519	104.05	61.6	0.592023	1.68912	197.2	11.1	0.056288	17.7658	0.180195	0.215743	4.63514	0.835227	1.50592	1.89524	1.19728	0.794578	0.664047	1.25853	5.54955	0.527637
CPE0708	86.95	36.25	0.416906	2.39862	69.9	52.1	0.745351	1.34165	156.05	8.55	0.0547901	18.2515	0.164107	0.235862	4.23977	0.695777	1.79471	2.23247	1.43724	0.80391	0.557193	1.24392	6.09357	0.447933
CPE0709	318.75	170.65	0.535373	1.86786	226.75	244.2	1.07696	0.928542	392.55	56.65	0.144313	6.92939	0.231982	0.331966	3.01236	0.698812	1.23153	1.7312	1.431	0.711373	0.811998	1.40573	4.31068	0.577633
CPE0710	14.05	2.9	0.206406	4.84483	8.7	11.2	1.28736	0.776786	15.15	2.65	0.174917	5.71698	0.236607	0.913793	1.09434	0.258929	1.07829	1.74138	3.86207	0.619217	0.927393	1.61494	4.22642	0.574257
CPE0711	11.7	2.55	0.217949	4.58824	7	8.2	1.17143	0.853659	15.6	1.85	0.11859	8.43243	0.22561	0.72549	1.37838	0.310976	1.33333	2.22857	3.21569	0.598291	0.75	1.67143	4.43243	0.448718
CPE0712	1.7	3.45	2.02941	0.492754	2.05	8.05	3.92683	0.254658	4.05	47.8	11.8025	0.084728	5.93789	13.8551	0.0721757	0.428571	2.38235	1.97561	2.33333	1.20588	0.419753	0.829268	0.16841	0.506173
CPE0713	17	17.7	1.04118	0.960452	12.8	11.75	0.917969	1.08936	64.15	18.4	0.286828	3.48641	1.56596	1.03955	0.961957	1.50638	3.77353	5.01172	0.663842	0.752941	0.265004	1.32812	0.638587	0.199532
CPE0714	81.75	58.2	0.711927	1.40464	59.85	25.55	0.426901	2.34247	94.7	45.05	0.475713	2.10211	1.76321	0.774055	1.2919	2.27789	1.15841	1.58229	0.439003	0.73211	0.863252	1.36591	0.567148	0.631996
CPE0715	23.8	46.45	1.95168	0.512379	42.5	70.2	1.65176	0.605413	62.7	80.85	1.28947	0.77551	1.15171	1.74058	0.574521	0.661681	2.63445	1.47529	1.5113	1.78571	0.379585	0.56	0.868275	0.677831
CPE0716	1.05	1.05	1	1	2.25	3.2	1.42222	0.703125	5.45	4	0.733945	1.3625	1.25	3.80952	0.2625	0.328125	5.19048	2.42222	3.04762	2.14286	0.192661	0.466667	0.8	0.412844
CPE0717	1.05	0.35	0.333333	3	1.3	1.65	1.26923	0.787879	2.75	1.75	0.636364	1.57143	1.06061	5	0.2	0.212121	2.61905	2.11538	4.71429	1.2381	0.381818	0.807692	0.942857	0.472727
CPE0718	29.7	12.25	0.412458	2.42449	28.4	31.5	1.10915	0.901587	25.2	35.35	1.40278	0.712871	1.12222	2.88571	0.346535	0.388889	0.848485	0.887324	2.57143	0.956229	1.17857	1.04577	0.891089	1.12698
CPE0719	28.6	10.55	0.368881	2.7109	23.2	39.2	1.68966	0.591837	36.1	47.35	1.31163	0.762408	1.20791	4.48815	0.222809	0.269133	1.26224	1.55603	3.71564	0.811189	0.792244	1.23276	0.827878	0.642659
CPE0720	31.8	15.1	0.474843	2.10596	34.7	75.1	2.16427	0.462051	64.2	105.35	1.64097	0.609397	1.4028	6.97682	0.143332	0.201065	2.01887	1.85014	4.97351	1.09119	0.495327	0.916427	0.712862	0.540498
CPE0721	10.95	89.5	8.17352	0.122346	3.65	8.7	2.38356	0.41954	5	6.65	1.33	0.75188	0.764368	0.0743017	13.4586	10.2874	0.456621	1.36986	0.0972067	0.333333	2.19	3	1.30827	0.73
CPE0722	15	14.4	0.96	1.04167	13.95	40.85	2.92832	0.341493	22.65	12.5	0.551876	1.812	0.305998	0.868056	1.152	0.352509	1.51	1.62366	2.83681	0.93	0.662252	1.07527	3.268	0.615894
CPE0723	42.8	20.8	0.485981	2.05769	29.15	79.6	2.7307	0.366206	70.6	31.05	0.439802	2.27375	0.390075	1.49279	0.669887	0.261307	1.64953	2.42196	3.82692	0.681075	0.606232	1.46827	2.56361	0.41289
CPE0724	0.35	0	0	#DIV/0!	0.1	0.45	4.5	0.222222	0.15	0.25	1.66667	0.6	0.555556	#DIV/0!	0	0	0.428571	1.5	#DIV/0!	0.285714	2.33333	3.5	1.8	0.666667
CPE0725	5.25	36.3	6.91429	0.144628	5.05	31	6.13861	0.162903	6.45	19.45	3.0155	0.33162	0.627419	0.535813	1.86632	1.17097	1.22857	1.27723	0.853994	0.961905	0.813953	1.0396	1.59383	0.782946
CPE0726	8.5	61.6	7.24706	0.137987	4.95	62.15	12.5556	0.079646	12.15	14.3	1.17695	0.84965	0.230088	0.232143	4.30769	0.99115	1.42941	2.45455	1.00893	0.582353	0.699588	1.71717	4.34615	0.407407
CPE0727	1.2	1.85	1.54167	0.648649	0.65	2.3	3.53846	0.282609	2.25	0.55	0.244444	4.09091	0.23913	0.297297	3.36364	0.804348	1.875	3.46154	1.24324	0.541667	0.533333	1.84615	4.18182	0.288889
CPE0730	2.75	3	1.09091	0.916667	1.85	3.75	2.02703	0.493333	4.15	2.85	0.686747	1.45614	0.76	0.95	1.05263	0.8	1.50909	2.24324	1.25	0.672727	0.662651	1.48649	1.31579	0.445783
CPE0732	16.15	17.65	1.09288	0.915014	13.25	22.35	1.68679	0.592841	24.65	25.65	1.04057	0.961014	1.14765	1.45326	0.688109	0.789709	1.52632	1.86038	1.26629	0.820433	0.655172	1.21887	0.871345	0.537525
CPE0733	78.95	53.6	0.678911	1.47295	64.5	83.7	1.29767	0.770609	141.15	64.3	0.455544	2.19518	0.76822	1.19963	0.833593	0.640382	1.78784	2.18837	1.56157	0.816973	0.559334	1.22403	1.30171	0.456961
CPE0734	35.95	52.6	1.46314	0.68346	36.35	36.4	1.00138	0.998626	38	21.6	0.568421	1.75926	0.593407	0.410646	2.43519	1.44505	1.05702	1.04539	0.692015	1.01113	0.946053	0.988996	1.68519	0.956579
CPE0735	30.6	28.35	0.926471	1.07937	28.8	29.65	1.02951	0.971332	65.65	14.15	0.215537	4.63958	0.477234	0.499118	2.00353	0.956155	2.14542	2.27951	1.04586	0.941176	0.466108	1.0625	2.09541	0.43869
CPE0736	10.1	7.35	0.727723	1.37415	6.85	9.25	1.35036	0.740541	12.55	9.8	0.780876	1.28061	1.05946	1.33333	0.75	0.794595	1.24257	1.83212	1.2585	0.678218	0.804781	1.47445	0.943878	0.545817
CPE0737	16.95	11.6	0.684366	1.46121	11.05	9.7	0.877828	1.13918	17.3	6.55	0.378613	2.64122	0.675258	0.564655	1.77099	1.19588	1.02065	1.56561	0.836207	0.651917	0.979769	1.53394	1.48092	0.638728
CPE0738	186.3	109.6	0.588298	1.69982	88.8	92.6	1.04279	0.958963	152.05	96.75	0.636304	1.57158	1.04482	0.882755	1.13282	1.18359	0.816157	1.71227	0.844891	0.476651	1.22525	2.09797	0.957106	0.584018
CPE0739	3.7	0.7	0.189189	5.28571	0.4	1.15	2.875	0.347826	2.15	2.6	1.2093	0.826923	2.26087	3.71429	0.269231	0.608696	0.581081	5.375	1.64286	0.108108	1.72093	9.25	0.442308	0.186047
CPE0740	3.05	10.45	3.42623	0.291866	1.2	10.35	8.625	0.115942	2.95	7.8	2.64407	0.378205	0.753623	0.746411	1.33974	1.00966	0.967213	2.45833	0.990431	0.393443	1.0339	2.54167	1.32692	0.40678
CPE0741	6	15.95	2.65833	0.376176	2.2	13.65	6.20455	0.161172	5.15	10.8	2.09709	0.476852	0.791209	0.677116	1.47685	1.1685	0.858333	2.34091	0.855799	0.366667	1.16505	2.72727	1.26389	0.427184
CPE0742	4.45	31.25	7.02247	0.1424	4.7	49.25	10.4787	0.0954315	12	28.7	2.39167	0.418118	0.582741	0.9184	1.08885	0.634518	2.69663	2.55319	1.576	1.05618	0.370833	0.946809	1.71603	0.391667
CPE0743	10.85	106.9	9.85253	0.101497	25.35	266.6	10.5168	0.0950863	32.8	142.2	4.33537	0.230661	0.533383	1.33022	0.751758	0.400975	3.02304	1.29389	2.49392	2.33641	0.330793	0.428008	1.87482	0.772866
CPE0744	108	25.55	0.236574	4.22701	33.25	35.5	1.06767	0.93662	63.85	23.15	0.362569	2.7581	0.652113	0.906067	1.10367	0.719718	0.591204	1.9203	1.38943	0.30787	1.69146	3.24812	1.53348	0.520752
CPE0745	8.5	6.75	0.794118	1.25926	5.55	10.05	1.81081	0.552239	10.1	14.75	1.4604	0.684746	1.46766	2.18519	0.457627	0.671642	1.18824	1.81982	1.48889	0.652941	0.841584	1.53153	0.681356	0.549505
CPE0746	0.55	0.45	0.818182	1.22222	0.25	1.15	4.6	0.217391	1.05	1.45	1.38095	0.724138	1.26087	3.22222	0.310345	0.391304	1.90909	4.2	2.55556	0.454545	0.52381	2.2	0.793103	0.238095
CPE0747	2.4	1	0.416667	2.4	1	2.9	2.9	0.344828	2.45	2.05	0.836735	1.19512	0.706897	2.05	0.487805	0.344828	1.02083	2.45	2.9	0.416667	0.979592	2.4	1.41463	0.408163
CPE0748	1.85	1.4	0.756757	1.32143	2.1	3.4	1.61905	0.617647	3.25	3.9	1.2	0.833333	1.14706	2.78571	0.358974	0.411765	1.75676	1.54762	2.42857	1.13514	0.569231	0.880952	0.871795	0.646154
CPE0749	3.1	2.65	0.854839	1.16981	1.95	4.15	2.12821	0.46988	8.55	1.5	0.175439	5.7	0.361446	0.566038	1.76667	0.638554	2.75806	4.38462	1.56604	0.629032	0.362573	1.58974	2.76667	0.22807
CPE0750	11.35	10.2	0.898678	1.11275	9.5	18.8	1.97895	0.505319	34.4	13.35	0.388081	2.57678	0.710106	1.30882	0.764045	0.542553	3.03084	3.62105	1.84314	0.837004	0.329942	1.19474	1.40824	0.276163
CPE0752	493.7	188.1	0.381001	2.62467	304.4	190.45	0.625657	1.59832	837.45	163.7	0.195474	5.11576	0.859543	0.870282	1.14905	0.987661	1.69627	2.75115	1.01249	0.616569	0.589528	1.62188	1.16341	0.363484
CPE0753	81.5	57.85	0.709816	1.40882	45.65	58.85	1.28916	0.775701	319.85	43.45	0.135845	7.36133	0.738318	0.75108	1.33142	0.983008	3.92454	7.00657	1.01729	0.560123	0.254807	1.78532	1.35443	0.142723
CPE0754	42.8	87.85	2.05257	0.487194	30.75	63.65	2.06992	0.483111	48	58.65	1.22188	0.818414	0.921445	0.667615	1.49787	1.3802	1.1215	1.56098	0.72453	0.718458	0.891667	1.39187	1.08525	0.640625
CPE0755	28.05	7.2	0.256684	3.89583	21.75	17.55	0.806897	1.23932	37.75	8.9	0.235762	4.24157	0.507123	1.23611	0.808989	0.410256	1.34581	1.73563	2.4375	0.775401	0.743046	1.28966	1.97191	0.576159
CPE0756	9.5	7.9	0.831579	1.20253	53.15	80.35	1.51176	0.661481	5.45	6.15	1.12844	0.886179	0.0765401	0.778481	1.28455	0.0983199	0.573684	0.10254	10.1709	5.59474	1.74312	0.178739	13.065	9.75229
CPE0757	6.2	8.35	1.34677	0.742515	62	206.85	3.33629	0.299734	2.6	8.15	3.13462	0.319018	0.0394005	0.976048	1.02454	0.0403674	0.419355	0.0419355	24.7725	10	2.38462	0.1	25.3804	23.8462
CPE0758	8.5	3.9	0.458824	2.17949	13.7	52.7	3.84672	0.259962	4.5	9.45	2.1	0.47619	0.179317	2.42308	0.412698	0.0740038	0.529412	0.328467	13.5128	1.61176	1.88889	0.620438	5.57672	3.04444
CPE0759	29.8	19.25	0.645973	1.54805	20.3	55.35	2.7266	0.366757	122.25	80.2	0.656033	1.52431	1.44896	4.16623	0.240025	0.347787	4.10235	6.02217	2.87532	0.681208	0.243763	1.46798	0.69015	0.166053
CPE0760	35.7	5.4	0.151261	6.61111	12.35	15.75	1.2753	0.784127	41.45	9.9	0.238842	4.18687	0.628571	1.83333	0.545455	0.342857	1.16106	3.35628	2.91667	0.345938	0.861279	2.89069	1.59091	0.297949
CPE0761	35.85	1.95	0.0543933	18.3846	10.2	4.25	0.416667	2.4	17.25	59.7	3.46087	0.288945	14.0471	30.6154	0.0326633	0.458824	0.481172	1.69118	2.17949	0.284519	2.07826	3.51471	0.0711893	0.591304
CPE0762	96.5	45.5	0.471503	2.12088	41.8	39.2	0.937799	1.06633	104.2	28.6	0.274472	3.64336	0.729592	0.628571	1.59091	1.16071	1.07979	2.49282	0.861538	0.433161	0.926104	2.30861	1.37063	0.401152
CPE0763	3.5	2.45	0.7	1.42857	1.85	3.85	2.08108	0.480519	4.2	1.5	0.357143	2.8	0.38961	0.612245	1.63333	0.636364	1.2	2.27027	1.57143	0.528571	0.833333	1.89189	2.56667	0.440476
CPE0764	0.8	0.35	0.4375	2.28571	0.55	1.25	2.27273	0.44	1.4	0.45	0.321429	3.11111	0.36	1.28571	0.777778	0.28	1.75	2.54545	3.57143	0.6875	0.571429	1.45455	2.77778	0.392857
CPE0765	6.8	11.7	1.72059	0.581197	5	20.65	4.13	0.242131	30	33.25	1.10833	0.902256	1.61017	2.84188	0.35188	0.566586	4.41176	6	1.76496	0.735294	0.226667	1.36	0.621053	0.166667
CPE0766	89.25	70.85	0.793838	1.2597	77.4	120.95	1.56266	0.639934	114.65	130.95	1.14217	0.875525	1.08268	1.84827	0.541046	0.585779	1.28459	1.48127	1.70713	0.867227	0.778456	1.1531	0.923635	0.675098
CPE0767	51.5	33.85	0.657282	1.52142	43.5	70.6	1.62299	0.616147	137.2	104.6	0.762391	1.31166	1.48159	3.0901	0.323614	0.479462	2.66408	3.15402	2.08567	0.84466	0.375364	1.18391	0.674952	0.317055
CPE0768	12424	2558.1	0.205899	4.85675	15031.8	2766.75	0.18406	5.43302	11842	3799.5	0.320848	3.11674	1.37327	1.48528	0.673273	0.924587	0.953155	0.7878	1.08156	1.2099	1.04915	0.826518	0.728188	1.26936
CPE0769	2.3	10.25	4.45652	0.22439	2	7.9	3.95	0.253165	4.4	23.6	5.36364	0.186441	2.98734	2.30244	0.434322	1.29747	1.91304	2.2	0.770732	0.869565	0.522727	1.15	0.334746	0.454545
CPE0770	24.7	33.35	1.3502	0.74063	18.15	32.75	1.80441	0.554198	33.35	63.4	1.90105	0.526025	1.93588	1.90105	0.526025	1.01832	1.3502	1.83747	0.982009	0.734818	0.74063	1.36088	0.516562	0.544228
CPE0771	1.5	4.05	2.7	0.37037	1.3	6	4.61538	0.216667	4	22.3	5.575	0.179372	3.71667	5.50617	0.181614	0.675	2.66667	3.07692	1.48148	0.866667	0.375	1.15385	0.269058	0.325
CPE0772	26.45	7.4	0.279773	3.57432	13.2	7	0.530303	1.88571	19.05	7.45	0.391076	2.55705	1.06429	1.00676	0.993289	1.05714	0.720227	1.44318	0.945946	0.499055	1.38845	2.00379	0.939597	0.692913
CPE0774	4.55	16.1	3.53846	0.282609	19.6	106.9	5.45408	0.183349	67.7	50.55	0.746677	1.33927	0.472872	3.13975	0.318497	0.150608	14.8791	3.45408	6.63975	4.30769	0.0672083	0.232143	2.11474	0.289513
CPE0775	2.7	19.5	7.22222	0.138462	16	148.6	9.2875	0.107672	47.45	60.05	1.26554	0.790175	0.404105	3.07949	0.324729	0.131225	17.5741	2.96562	7.62051	5.92593	0.056902	0.16875	2.4746	0.337197
CPE0776	8.85	8.45	0.954802	1.04734	5.75	11.75	2.04348	0.489362	10.7	8.7	0.813084	1.22989	0.740426	1.02959	0.971264	0.719149	1.20904	1.86087	1.39053	0.649718	0.827103	1.53913	1.35057	0.537383
CPE0777	6.55	5.9	0.900763	1.11017	4.7	8.6	1.82979	0.546512	11.05	7.3	0.660633	1.5137	0.848837	1.23729	0.808219	0.686047	1.68702	2.35106	1.45763	0.717557	0.59276	1.39362	1.17808	0.425339
CPE0778	21.25	122.45	5.76235	0.17354	36.05	162	4.49376	0.222531	78.4	147.1	1.87628	0.532971	0.908025	1.20131	0.832427	0.755864	3.68941	2.17476	1.32299	1.69647	0.271046	0.589459	1.10129	0.459821
CPE0779	6.35	7.45	1.17323	0.852349	5.45	8.05	1.47706	0.677019	9.85	8	0.812183	1.23125	0.993789	1.07383	0.93125	0.925466	1.55118	1.80734	1.08054	0.858268	0.64467	1.16514	1.00625	0.553299
CPE0780	111.3	625.4	5.61905	0.177966	488.7	832	1.70248	0.58738	947.1	956.25	1.00966	0.990431	1.14934	1.52902	0.654013	0.751683	8.50943	1.938	1.33035	4.39084	0.117517	0.227747	0.870065	0.515996
CPE0781	10.35	49.9	4.82126	0.207415	55.75	75.3	1.35067	0.740372	115.5	101.6	0.879654	1.13681	1.34927	2.03607	0.491142	0.662683	11.1594	2.07175	1.50902	5.38647	0.0896104	0.18565	0.741142	0.482684
CPE0782	8.6	496.25	57.7035	0.01733	4.85	26	5.36082	0.186538	8.6	9	1.04651	0.955556	0.346154	0.018136	55.1389	19.0865	1	1.7732	0.0523929	0.563953	1	1.7732	2.88889	0.563953
CPE0783	7	75.4	10.7714	0.0928382	0.65	10.8	16.6154	0.0601852	1.2	2.75	2.29167	0.436364	0.25463	0.0364721	27.4182	6.98148	0.171429	1.84615	0.143236	0.0928571	5.83333	10.7692	3.92727	0.541667
CPE0784	17.05	8.7	0.510264	1.95977	12.85	71.05	5.52918	0.180859	25.4	71.05	2.79724	0.357495	1	8.16667	0.122449	0.122449	1.48974	1.97665	8.16667	0.753666	0.67126	1.32685	1	0.505906
CPE0785	6.35	10	1.5748	0.635	3.95	13.1	3.31646	0.301527	4.8	10.9	2.27083	0.440367	0.832061	1.09	0.917431	0.763359	0.755906	1.21519	1.31	0.622047	1.32292	1.60759	1.20183	0.822917
CPE0786	25.4	37.2	1.46457	0.682796	29.35	40.75	1.38842	0.720245	20.4	45.5	2.23039	0.448352	1.11656	1.22312	0.817582	0.912883	0.80315	0.69506	1.09543	1.15551	1.2451	0.865417	0.895604	1.43873
CPE0787	50.8	15	0.295276	3.38667	55.95	24.95	0.445934	2.24248	61.55	25.45	0.413485	2.41847	1.02004	1.69667	0.589391	0.601202	1.21161	1.10009	1.66333	1.10138	0.825345	0.907954	0.980354	0.909017
CPE0788	30.45	16.3	0.535304	1.8681	30.5	24.35	0.798361	1.25257	84.4	39.9	0.472749	2.11529	1.6386	2.44785	0.408521	0.669405	2.77176	2.76721	1.49387	1.00164	0.360782	0.998361	0.610276	0.361374
CPE0789	62	169.75	2.7379	0.365243	91.85	147.25	1.60316	0.623769	133.65	228.85	1.71231	0.584007	1.55416	1.34816	0.741752	1.1528	2.15565	1.45509	0.867452	1.48145	0.463898	0.675014	0.643435	0.687243
CPE0790	42.2	58.15	1.37796	0.725709	21.25	127.45	5.99765	0.166732	26.3	67.25	2.55703	0.391078	0.527658	1.15649	0.864684	0.456257	0.623223	1.23765	2.19175	0.503555	1.60456	1.98588	1.89517	0.807985
CPE0791	38.6	84	2.17617	0.459524	29	187	6.44828	0.15508	47.6	154.65	3.24895	0.307792	0.827005	1.84107	0.543162	0.449198	1.23316	1.64138	2.22619	0.751295	0.810924	1.33103	1.20918	0.609244
CPE0792	16.9	89.25	5.28107	0.189356	4.15	30.95	7.45783	0.134087	3.9	10.8	2.76923	0.361111	0.34895	0.121008	8.26389	2.88368	0.230769	0.939759	0.346779	0.245562	4.33333	4.07229	2.86574	1.0641
CPE0793	4.35	18.2	4.18391	0.239011	0.7	16.3	23.2857	0.0429448	1.55	4.35	2.80645	0.356322	0.266871	0.239011	4.18391	1.11656	0.356322	2.21429	0.895604	0.16092	2.80645	6.21429	3.74713	0.451613
CPE0794	0.75	5.6	7.46667	0.133929	0.3	5.75	19.1667	0.0521739	0.55	1.4	2.54545	0.392857	0.243478	0.25	4	0.973913	0.733333	1.83333	1.02679	0.4	1.36364	2.5	4.10714	0.545455
CPE0795	5.05	18.3	3.62376	0.275956	4.25	14.1	3.31765	0.301418	3.15	10.2	3.2381	0.308824	0.723404	0.557377	1.79412	1.29787	0.623762	0.741176	0.770492	0.841584	1.60317	1.18824	1.38235	1.34921
CPE0796	3.9	9.85	2.52564	0.395939	3.45	5.95	1.72464	0.579832	7.65	12.45	1.62745	0.614458	2.09244	1.26396	0.791165	1.65546	1.96154	2.21739	0.604061	0.884615	0.509804	1.13043	0.477912	0.45098
CPE0797	98.45	10.7	0.108685	9.20093	29.8	14	0.469799	2.12857	17.95	9.15	0.509749	1.96175	0.653571	0.85514	1.1694	0.764286	0.182326	0.602349	1.30841	0.302692	5.48468	3.30369	1.53005	1.66017
CPE0798	2.6	4.6	1.76923	0.565217	3.05	6.35	2.08197	0.480315	9.5	11.2	1.17895	0.848214	1.76378	2.43478	0.410714	0.724409	3.65385	3.11475	1.38043	1.17308	0.273684	0.852459	0.566964	0.321053
CPE0799	39.65	17.1	0.431274	2.31871	22.7	39.95	1.75991	0.56821	79	72.45	0.917089	1.09041	1.81352	4.23684	0.236025	0.428035	1.99243	3.48018	2.33626	0.572509	0.501899	1.7467	0.551415	0.287342
CPE0800	13.2	12.45	0.943182	1.06024	7.15	30.3	4.23776	0.235974	20.2	34.55	1.7104	0.58466	1.14026	2.7751	0.360347	0.410891	1.5303	2.82517	2.43373	0.541667	0.653465	1.84615	0.87699	0.35396
CPE0801	308.45	101.75	0.329875	3.03145	136.35	186.25	1.36597	0.732081	205.2	214.35	1.04459	0.957313	1.15087	2.10663	0.474691	0.546309	0.665262	1.50495	1.83047	0.442049	1.50317	2.26219	0.868906	0.664474
CPE0804	104.65	46.45	0.44386	2.25296	91.65	78.55	0.857065	1.16677	110.3	48.3	0.437897	2.28364	0.614895	1.03983	0.961698	0.591343	1.05399	1.20349	1.69107	0.875776	0.948776	1.14184	1.62629	0.830916
CPE0805	10.05	5.2	0.517413	1.93269	10.6	22.25	2.09906	0.476404	29.55	73.75	2.49577	0.400678	3.31461	14.1827	0.0705085	0.233708	2.9403	2.78774	4.27885	1.05473	0.340102	0.948113	0.301695	0.358714
CPE0806	19.5	187.8	9.63077	0.103834	28.35	132.5	4.67372	0.213962	37.3	170.05	4.55898	0.219347	1.2834	0.905485	1.10438	1.41736	1.91282	1.3157	0.705538	1.45385	0.522788	0.687831	0.779183	0.760054
CPE0807	4.25	4.85	1.14118	0.876289	7.15	11.3	1.58042	0.632743	13.3	22.6	1.69925	0.588496	2	4.65979	0.214602	0.429204	3.12941	1.86014	2.3299	1.68235	0.319549	0.594406	0.5	0.537594
CPE0808	23.85	155.55	6.52201	0.153327	21.3	92.3	4.33333	0.230769	16.45	174	10.5775	0.0945402	1.88516	1.11861	0.893966	1.68527	0.689727	0.7723	0.593378	0.893082	1.44985	1.11972	0.53046	1.29483
CPE0809	1256.1	95.7	0.0761882	13.1254	315.45	252.55	0.800602	1.24906	1184.8	1725.6	1.45645	0.686602	6.83271	18.0313	0.055459	0.378935	0.943237	3.7559	2.63898	0.251134	1.06018	3.98193	0.146355	0.266247
CPE0810	10.3	28.1	2.72816	0.366548	3.25	6.6	2.03077	0.492424	3	9.05	3.01667	0.331492	1.37121	0.322064	3.10497	4.25758	0.291262	0.923077	0.234875	0.315534	3.43333	3.16923	0.729282	1.08333
CPE0811	0.4	0.3	0.75	1.33333	0.1	0.65	6.5	0.153846	0.3	0.5	1.66667	0.6	0.769231	1.66667	0.6	0.461538	0.75	3	2.16667	0.25	1.33333	4	1.3	0.333333
CPE0812	0.4	0.75	1.875	0.533333	0.55	0.65	1.18182	0.846154	0.55	0.65	1.18182	0.846154	1	0.866667	1.15385	1.15385	1.375	1	0.866667	1.375	0.727273	0.727273	1	1
CPE0813	4.1	3.85	0.939024	1.06494	2.65	3.8	1.43396	0.697368	2.25	4.45	1.97778	0.505618	1.17105	1.15584	0.865169	1.01316	0.54878	0.849057	0.987013	0.646341	1.82222	1.54717	0.853933	1.17778
CPE0814	5.2	3.75	0.721154	1.38667	5.4	7.3	1.35185	0.739726	11.7	5.75	0.491453	2.03478	0.787671	1.53333	0.652174	0.513699	2.25	2.16667	1.94667	1.03846	0.444444	0.962963	1.26957	0.461538
CPE0815	4	5.45	1.3625	0.733945	2.35	8.65	3.68085	0.271676	9	4.85	0.538889	1.85567	0.560694	0.889908	1.12371	0.630058	2.25	3.82979	1.58716	0.5875	0.444444	1.70213	1.78351	0.261111
CPE0816	4.05	7.35	1.81481	0.55102	2.8	7.8	2.78571	0.358974	12.75	8.45	0.662745	1.50888	1.08333	1.14966	0.869822	0.942308	3.14815	4.55357	1.06122	0.691358	0.317647	1.44643	0.923077	0.219608
CPE0817	29	70.2	2.42069	0.413105	32.15	115.9	3.60498	0.277394	347.95	508.1	1.46027	0.684806	4.38395	7.23789	0.138162	0.605695	11.9983	10.8227	1.651	1.10862	0.0833453	0.902022	0.228105	0.0923983
CPE0818	0.9	62.1	69	0.0144928	1.3	29.25	22.5	0.0444444	1.3	3.65	2.80769	0.356164	0.124786	0.0587762	17.0137	2.12308	1.44444	1	0.471014	1.44444	0.692308	0.692308	8.0137	1
CPE0819	0.6	1.4	2.33333	0.428571	1.1	6.25	5.68182	0.176	1.3	6.8	5.23077	0.191176	1.088	4.85714	0.205882	0.224	2.16667	1.18182	4.46429	1.83333	0.461538	0.545455	0.919118	0.846154
CPE0820	24.95	7.25	0.290581	3.44138	11.55	19.1	1.65368	0.604712	32.75	21.25	0.648855	1.54118	1.11257	2.93103	0.341176	0.379581	1.31263	2.8355	2.63448	0.462926	0.761832	2.16017	0.898824	0.352672
CPE0821	1808.95	2542.6	1.40557	0.711457	2529.55	1933.8	0.764484	1.30807	1733.8	500.2	0.288499	3.46621	0.258662	0.196728	5.08317	1.31482	0.958457	0.685418	0.76056	1.39835	1.04334	0.715127	3.86605	1.45896
CPE0822	792.4	1009.5	1.27398	0.784943	829.55	1179.55	1.42192	0.703277	1099.3	379	0.344765	2.90053	0.321309	0.375433	2.66359	0.855835	1.3873	1.32518	1.16845	1.04688	0.720822	0.955217	3.11227	0.754617
CPE0825	121.05	76.35	0.630731	1.58546	94.7	148.6	1.56917	0.637281	355.95	100.55	0.282483	3.54003	0.676649	1.31696	0.759324	0.513795	2.94052	3.75871	1.9463	0.782321	0.340076	1.27825	1.47787	0.266049
CPE0827	410.3	82.65	0.201438	4.96431	238.9	149.85	0.62725	1.59426	248.2	235.7	0.949637	1.05303	1.57291	2.85178	0.350658	0.551552	0.604923	1.03893	1.81307	0.582257	1.6531	1.71746	0.635766	0.96253
CPE0828	16.9	19.5	1.15385	0.866667	13.85	25.35	1.83032	0.546351	47.15	28.9	0.612937	1.63149	1.14004	1.48205	0.67474	0.769231	2.78994	3.40433	1.3	0.819527	0.358431	1.22022	0.877163	0.293743
CPE0829	20.7	21.6	1.04348	0.958333	20.45	36.8	1.79951	0.555707	50.6	28.7	0.567194	1.76307	0.779891	1.3287	0.752613	0.586957	2.44444	2.47433	1.7037	0.987923	0.409091	1.01222	1.28223	0.40415
CPE0830	0.25	0.35	1.4	0.714286	0.3	0.85	2.83333	0.352941	0.7	0.75	1.07143	0.933333	0.882353	2.14286	0.466667	0.411765	2.8	2.33333	2.42857	1.2	0.357143	0.833333	1.13333	0.428571
CPE0831	11.7	53.2	4.54701	0.219925	17.05	67.4	3.95308	0.252967	27.4	19.85	0.724453	1.38035	0.29451	0.37312	2.6801	0.789318	2.34188	1.60704	1.26692	1.45726	0.427007	0.686217	3.39547	0.622263
CPE0832	11.7	4.25	0.363248	2.75294	3.75	2.1	0.56	1.78571	3.5	2.4	0.685714	1.45833	1.14286	0.564706	1.77083	2.02381	0.299145	0.933333	0.494118	0.320513	3.34286	3.12	0.875	1.07143
CPE0833	8.5	7.65	0.9	1.11111	6.95	15.05	2.16547	0.461794	12.05	6.25	0.518672	1.928	0.415282	0.816993	1.224	0.508306	1.41765	1.73381	1.96732	0.817647	0.705394	1.22302	2.408	0.576763
CPE0834	9.6	11.4	1.1875	0.842105	8.65	28.05	3.24277	0.308378	14.35	17.6	1.22648	0.815341	0.627451	1.54386	0.647727	0.406417	1.49479	1.65896	2.46053	0.901042	0.66899	1.10983	1.59375	0.602787
CPE0835	4.3	2.3	0.534884	1.86957	3.7	3.4	0.918919	1.08824	8.9	1.85	0.207865	4.81081	0.544118	0.804348	1.24324	0.676471	2.06977	2.40541	1.47826	0.860465	0.483146	1.16216	1.83784	0.41573
CPE0836	6.25	3.95	0.632	1.58228	3	4.45	1.48333	0.674157	6.4	1.7	0.265625	3.76471	0.382022	0.43038	2.32353	0.88764	1.024	2.13333	1.12658	0.48	0.976562	2.08333	2.61765	0.46875
CPE0837	4.25	0.9	0.211765	4.72222	1.4	3.15	2.25	0.444444	2.7	3.65	1.35185	0.739726	1.15873	4.05556	0.246575	0.285714	0.635294	1.92857	3.5	0.329412	1.57407	3.03571	0.863014	0.518519
CPE0838	14.65	3.05	0.208191	4.80328	2.9	4.45	1.53448	0.651685	3.1	3.9	1.25806	0.794872	0.876404	1.27869	0.782051	0.685393	0.211604	1.06897	1.45902	0.197952	4.72581	5.05172	1.14103	0.935484
CPE0839	7.5	1.75	0.233333	4.28571	1.85	3.35	1.81081	0.552239	3	3.7	1.23333	0.810811	1.10448	2.11429	0.472973	0.522388	0.4	1.62162	1.91429	0.246667	2.5	4.05405	0.905405	0.616667
CPE0840	45.35	26.2	0.577729	1.73092	18.8	36.95	1.96543	0.508796	49.15	37.75	0.768057	1.30199	1.02165	1.44084	0.69404	0.709066	1.08379	2.61436	1.41031	0.414553	0.922686	2.41223	0.978808	0.382503
CPE0841	8.2	5.7	0.695122	1.4386	3.8	8.25	2.17105	0.460606	10.25	6.85	0.668293	1.49635	0.830303	1.20175	0.832117	0.690909	1.25	2.69737	1.44737	0.463415	0.8	2.15789	1.20438	0.370732
CPE0845	51.9	1545.85	29.7852	0.0335738	84.3	469.7	5.57177	0.179476	132.25	58.75	0.444234	2.25106	0.12508	0.038005	26.3123	3.29114	2.54817	1.5688	0.303846	1.62428	0.392439	0.615658	7.99489	0.637429
CPE0846	1253.25	1122.15	0.895392	1.11683	1700.3	1126.9	0.662765	1.50883	1409.25	454.55	0.322547	3.10032	0.403363	0.405071	2.46871	0.995785	1.12448	0.828824	1.00423	1.35671	0.889303	0.737076	2.47916	1.20653
CPE0847	2.25	3.55	1.57778	0.633803	2.75	7.75	2.81818	0.354839	10.4	6	0.576923	1.73333	0.774194	1.69014	0.591667	0.458065	4.62222	3.78182	2.1831	1.22222	0.216346	0.818182	1.29167	0.264423
CPE0848	19.4	7.55	0.389175	2.56954	5.3	17.3	3.26415	0.306358	25.85	20	0.773694	1.2925	1.15607	2.64901	0.3775	0.436416	1.33247	4.87736	2.29139	0.273196	0.750484	3.66038	0.865	0.205029
CPE0849	5	1.45	0.29	3.44828	1.25	4.2	3.36	0.297619	4.15	4.3	1.03614	0.965116	1.02381	2.96552	0.337209	0.345238	0.83	3.32	2.89655	0.25	1.20482	4	0.976744	0.301205
CPE0850	1.6	0.25	0.15625	6.4	1.2	1.5	1.25	0.8	3.1	2.25	0.725806	1.37778	1.5	9	0.111111	0.166667	1.9375	2.58333	6	0.75	0.516129	1.33333	0.666667	0.387097
CPE0851	2.2	0.8	0.363636	2.75	1.2	2.75	2.29167	0.436364	3.9	2.85	0.730769	1.36842	1.03636	3.5625	0.280702	0.290909	1.77273	3.25	3.4375	0.545455	0.564103	1.83333	0.964912	0.307692
CPE0852	1.95	3.55	1.82051	0.549296	1.15	2.85	2.47826	0.403509	3.75	2	0.533333	1.875	0.701754	0.56338	1.775	1.24561	1.92308	3.26087	0.802817	0.589744	0.52	1.69565	1.425	0.306667
CPE0853	27.4	103.95	3.7938	0.263588	31.05	75.35	2.42673	0.412077	69.05	144.6	2.09413	0.477524	1.91904	1.39105	0.71888	1.37956	2.52007	2.22383	0.724868	1.13321	0.396814	0.882448	0.521093	0.449674
CPE0854	5.7	10.25	1.79825	0.556098	3.25	5.05	1.55385	0.643564	9.1	364.55	40.0604	0.0249623	72.1881	35.5659	0.0281169	2.0297	1.59649	2.8	0.492683	0.570175	0.626374	1.75385	0.0138527	0.357143
CPE0855	13.85	25.85	1.86643	0.535783	6.8	16.95	2.49265	0.40118	12.35	1124.15	91.0243	0.0109861	66.3215	43.4874	0.0229952	1.52507	0.891697	1.81618	0.655706	0.490975	1.12146	2.03676	0.0150781	0.550607
CPE0856	2.45	14.85	6.06122	0.164983	2.7	12.95	4.7963	0.208494	3.2	27.05	8.45312	0.118299	2.0888	1.82155	0.548983	1.14672	1.30612	1.18519	0.872054	1.10204	0.765625	0.907407	0.478743	0.84375
CPE0857	30.1	15.95	0.5299	1.88715	12.65	47.25	3.73518	0.267725	25.8	28.05	1.08721	0.919786	0.593651	1.75862	0.568627	0.337566	0.857143	2.03953	2.96238	0.420266	1.16667	2.37945	1.68449	0.49031
CPE0858	131.7	335.3	2.54594	0.392783	105.25	370.1	3.51639	0.284383	205.2	283.6	1.38207	0.723554	0.766279	0.84581	1.1823	0.905971	1.55809	1.94964	1.10379	0.799165	0.641813	1.25131	1.30501	0.512914
CPE0859	1.4	5.15	3.67857	0.271845	2.7	7.6	2.81481	0.355263	7.65	5.7	0.745098	1.34211	0.75	1.1068	0.903509	0.677632	5.46429	2.83333	1.47573	1.92857	0.183007	0.518519	1.33333	0.352941
CPE0860	0.75	1.9	2.53333	0.394737	0.45	2.95	6.55556	0.152542	0.45	2.2	4.88889	0.204545	0.745763	1.15789	0.863636	0.644068	0.6	1	1.55263	0.6	1.66667	1.66667	1.34091	1
CPE0861	4.3	6.1	1.4186	0.704918	2.1	6.95	3.30952	0.302158	2.8	5.4	1.92857	0.518519	0.776978	0.885246	1.12963	0.877698	0.651163	1.33333	1.13934	0.488372	1.53571	2.04762	1.28704	0.75
CPE0862	82.75	10.65	0.128701	7.76995	40.1	27.3	0.680798	1.46886	53	22.65	0.427358	2.33996	0.82967	2.12676	0.470199	0.39011	0.640483	1.3217	2.56338	0.484592	1.56132	2.06359	1.2053	0.756604
CPE0863	14.05	106.95	7.6121	0.13137	9.25	41.4	4.47568	0.22343	28.7	104.4	3.63763	0.274904	2.52174	0.976157	1.02443	2.58333	2.0427	3.1027	0.387097	0.658363	0.489547	1.51892	0.396552	0.3223
CPE0864	5.75	4.8	0.834783	1.19792	3.2	16.25	5.07812	0.196923	6.45	6.55	1.0155	0.984733	0.403077	1.36458	0.732824	0.295385	1.12174	2.01562	3.38542	0.556522	0.891473	1.79688	2.48092	0.496124
CPE0866	1.75	6.8	3.88571	0.257353	1.4	6.85	4.89286	0.20438	1.5	2.95	1.96667	0.508475	0.430657	0.433824	2.30508	0.992701	0.857143	1.07143	1.00735	0.8	1.16667	1.25	2.32203	0.933333
CPE0867	2.85	0	0	#DIV/0!	0.85	1.8	2.11765	0.472222	1.85	2.2	1.18919	0.840909	1.22222	#DIV/0!	0	0	0.649123	2.17647	#DIV/0!	0.298246	1.54054	3.35294	0.818182	0.459459
CPE0868	32.65	27.65	0.846861	1.18083	19.25	70	3.63636	0.275	26.1	77.75	2.97893	0.335691	1.11071	2.81193	0.355627	0.395	0.799387	1.35584	2.53165	0.589587	1.25096	1.6961	0.900322	0.737548
CPE0869	7.15	6.1	0.853147	1.17213	7.2	8.55	1.1875	0.842105	9.5	6.65	0.7	1.42857	0.777778	1.09016	0.917293	0.71345	1.32867	1.31944	1.40164	1.00699	0.752632	0.993056	1.28571	0.757895
CPE0871	26.85	68.55	2.55307	0.391685	13.6	66.7	4.90441	0.203898	57.55	33.5	0.582103	1.71791	0.502249	0.488694	2.04627	1.02774	2.14339	4.23162	0.973012	0.506518	0.466551	1.97426	1.99104	0.236316
CPE0872	27.55	18.9	0.686025	1.45767	12.5	18.45	1.476	0.677507	30.6	6.45	0.210784	4.74419	0.349593	0.34127	2.93023	1.02439	1.11071	2.448	0.97619	0.453721	0.900327	2.204	2.86047	0.408497
CPE0873	0.45	0.45	1	1	0.55	0.65	1.18182	0.846154	1.85	0.3	0.162162	6.16667	0.461538	0.666667	1.5	0.692308	4.11111	3.36364	1.44444	1.22222	0.243243	0.818182	2.16667	0.297297
CPE0874	1.85	3.3	1.78378	0.560606	1.25	6.5	5.2	0.192308	25.2	13.6	0.539683	1.85294	2.09231	4.12121	0.242647	0.507692	13.6216	20.16	1.9697	0.675676	0.0734127	1.48	0.477941	0.0496032
CPE0875	13.8	71.8	5.2029	0.192201	23.5	69.9	2.97447	0.336195	32.75	124.65	3.80611	0.262736	1.78326	1.73607	0.576013	1.02718	2.37319	1.39362	0.973538	1.7029	0.421374	0.587234	0.56077	0.717557
CPE0876	4.25	24.05	5.65882	0.176715	9.65	42.2	4.37306	0.228673	13.75	77.7	5.65091	0.176963	1.84123	3.23077	0.309524	0.569905	3.23529	1.42487	1.75468	2.27059	0.309091	0.440415	0.543115	0.701818
CPE0877	67.2	173.3	2.57887	0.387767	161.35	233.95	1.44995	0.689677	353.2	252.75	0.7156	1.39743	1.08036	1.45845	0.685658	0.740757	5.25595	2.18903	1.34997	2.40104	0.19026	0.416486	0.925618	0.456823
CPE0878	107.8	334.05	3.09879	0.322706	206.9	529.5	2.55921	0.390746	454.65	616.65	1.35632	0.73729	1.16459	1.84598	0.541717	0.630878	4.21753	2.19744	1.58509	1.91929	0.237105	0.521025	0.858672	0.455075
CPE0879	29.7	31.45	1.05892	0.944356	12.75	25.7	2.01569	0.496109	40.15	27.1	0.674969	1.48155	1.05447	0.861685	1.16052	1.22374	1.35185	3.14902	0.81717	0.429293	0.739726	2.32941	0.948339	0.317559
CPE0880	0.15	0.05	0.333333	3	0.1	0.15	1.5	0.666667	0.35	0.15	0.428571	2.33333	1	3	0.333333	0.333333	2.33333	3.5	3	0.666667	0.428571	1.5	1	0.285714
CPE0881	2.3	31.25	13.587	0.0736	3.7	31.45	8.5	0.117647	7.9	3.55	0.449367	2.22535	0.112878	0.1136	8.80282	0.993641	3.43478	2.13514	1.0064	1.6087	0.291139	0.621622	8.85915	0.468354
CPE0882	290.1	330.9	1.14064	0.8767	122.6	192.35	1.56892	0.63738	170.3	334.4	1.96359	0.50927	1.7385	1.01058	0.989533	1.7203	0.587039	1.38907	0.581293	0.422613	1.70346	2.36623	0.575209	0.719906
CPE0883	38.25	18.3	0.478431	2.09016	85.5	34.65	0.405263	2.46753	58.2	20.85	0.358247	2.79137	0.601732	1.13934	0.877698	0.528139	1.52157	0.680702	1.89344	2.23529	0.657216	0.447368	1.66187	1.46907
CPE0884	16.65	9.15	0.54955	1.81967	28.35	20.1	0.708995	1.41045	53.6	10.65	0.198694	5.03286	0.529851	1.16393	0.859155	0.455224	3.21922	1.89065	2.19672	1.7027	0.310634	0.587302	1.88732	0.528918
CPE0885	27.25	22.7	0.833028	1.20044	44.15	51	1.15515	0.865686	269.2	25.3	0.0939822	10.6403	0.496078	1.11454	0.897233	0.445098	9.8789	6.0974	2.2467	1.62018	0.101226	0.617214	2.01581	0.164004
CPE0886	4.35	4.1	0.942529	1.06098	6.4	8.05	1.25781	0.795031	13.55	3.65	0.269373	3.71233	0.453416	0.890244	1.12329	0.509317	3.11494	2.11719	1.96341	1.47126	0.321033	0.679687	2.20548	0.472325
CPE0887	2.8	3.3	1.17857	0.848485	4.3	9.3	2.16279	0.462366	5.85	8.55	1.46154	0.684211	0.919355	2.59091	0.385965	0.354839	2.08929	1.36047	2.81818	1.53571	0.478632	0.651163	1.08772	0.735043
CPE0888	7.55	3.05	0.403974	2.47541	2.2	8.8	4	0.25	7.9	20.2	2.55696	0.391089	2.29545	6.62295	0.15099	0.346591	1.04636	3.59091	2.88525	0.291391	0.955696	3.43182	0.435644	0.278481
CPE0889	8.9	3.55	0.398876	2.50704	3.25	7.45	2.29231	0.436242	9.15	15.7	1.71585	0.582803	2.10738	4.42254	0.226115	0.47651	1.02809	2.81538	2.09859	0.365169	0.972678	2.73846	0.474522	0.355191
CPE0892	13.35	423.35	31.7116	0.0315342	9.75	205.05	21.0308	0.0475494	188.5	51.15	0.271353	3.68524	0.249451	0.120822	8.27664	2.06462	14.1199	19.3333	0.484351	0.730337	0.0708223	1.36923	4.0088	0.0517241
CPE0893	111.5	1199.3	10.7561	0.0929709	93.25	290.7	3.11743	0.320777	413.9	169.3	0.409036	2.44477	0.582387	0.141166	7.08387	4.12556	3.71211	4.43861	0.242391	0.836323	0.269389	1.19571	1.71707	0.225296
CPE0894	122.95	1342.8	10.9215	0.0915624	115.3	325.9	2.82654	0.35379	472.7	199.35	0.421726	2.37121	0.611691	0.148458	6.73589	4.12028	3.84465	4.09974	0.242702	0.93778	0.260102	1.06635	1.63481	0.243918
CPE0895	160.15	1662.35	10.38	0.0963395	172.5	413.9	2.39942	0.416767	431.1	269.15	0.624333	1.60171	0.650278	0.161909	6.1763	4.01631	2.69185	2.49913	0.248985	1.07712	0.371492	0.928406	1.5378	0.400139
CPE0896	86.15	824.8	9.574	0.10445	102.35	163.25	1.59502	0.626953	217.15	98.2	0.452222	2.2113	0.601531	0.119059	8.39919	5.05237	2.5206	2.12164	0.197927	1.18804	0.39673	0.84172	1.66242	0.471333
CPE0897	4.65	835.5	179.677	0.00556553	1.75	94.3	53.8857	0.0185578	139.2	16	0.114943	8.7	0.169671	0.0191502	52.2188	8.86002	29.9355	79.5429	0.112867	0.376344	0.0334052	2.65714	5.89375	0.0125718
CPE0898	15.45	2518	162.977	0.00613582	4.3	202.15	47.0116	0.0212713	205	35.4	0.172683	5.79096	0.175117	0.0140588	71.1299	12.4561	13.2686	47.6744	0.080282	0.278317	0.0753659	3.59302	5.71045	0.0209756
CPE0899	13.45	2528.45	187.989	0.00531946	3.4	202.6	59.5882	0.0167818	154.85	36.25	0.234098	4.27172	0.178924	0.0143368	69.7503	12.48	11.513	45.5441	0.0801281	0.252788	0.0868582	3.95588	5.58897	0.0219567
CPE0900	11.7	1646.3	140.709	0.00710685	2.8	149.95	53.5536	0.0186729	102	32.85	0.322059	3.10502	0.219073	0.0199538	50.1157	10.979	8.71795	36.4286	0.091083	0.239316	0.114706	4.17857	4.56469	0.027451
CPE0901	16.6	2218.9	133.669	0.00748118	4.9	248.55	50.7245	0.0197143	172.4	56.6	0.328306	3.04594	0.227721	0.0255081	39.2032	8.92738	10.3855	35.1837	0.112015	0.295181	0.0962877	3.38776	4.39134	0.0284223
CPE0902	20.3	2634.9	129.798	0.00770428	5.2	292.2	56.1923	0.017796	141.5	56.25	0.397527	2.51556	0.192505	0.0213481	46.8427	9.01745	6.97044	27.2115	0.110896	0.256158	0.143463	3.90385	5.19467	0.0367491
CPE0903	38.45	5967.75	155.208	0.00644296	32.55	397.05	12.1982	0.0819796	148.25	131.45	0.886678	1.12781	0.331067	0.0220267	45.3994	15.0302	3.85566	4.55453	0.0665326	0.846554	0.259359	1.18126	3.02054	0.219562
CPE0904	17.2	2692.35	156.532	0.00638847	15.6	393.65	25.234	0.0396291	203.85	247.85	1.21584	0.822473	0.62962	0.0920571	10.8628	6.83945	11.8517	13.0673	0.146211	0.906977	0.0843758	1.10256	1.58826	0.0765269
CPE0905	14.05	2202.55	156.765	0.00637897	13.5	273.3	20.2444	0.0493963	94.8	159	1.67722	0.596226	0.581778	0.0721891	13.8525	8.05909	6.74733	7.02222	0.124083	0.960854	0.148207	1.04074	1.71887	0.142405
CPE0906	7.25	1570.6	216.634	0.00461607	7.5	186.45	24.86	0.0402253	145.15	122.85	0.846366	1.18152	0.65889	0.0782185	12.7847	8.42371	20.0207	19.3533	0.118713	1.03448	0.0499483	0.966667	1.5177	0.0516707
CPE0907	6.7	323	48.209	0.020743	8.05	127.5	15.8385	0.0631373	57.2	28.25	0.493881	2.02478	0.221569	0.0874613	11.4336	2.53333	8.53731	7.10559	0.394737	1.20149	0.117133	0.832298	4.51327	0.140734
CPE0908	4.55	234.4	51.5165	0.0194113	7.7	83.25	10.8117	0.0924925	36.6	19.7	0.538251	1.85787	0.236637	0.0840444	11.8985	2.81562	8.04396	4.75325	0.355162	1.69231	0.124317	0.590909	4.22589	0.210383
CPE0909	6.45	302.95	46.969	0.0212906	6.5	79.35	12.2077	0.0819156	28.3	16.6	0.586572	1.70482	0.2092	0.0547945	18.25	3.8179	4.3876	4.35385	0.261924	1.00775	0.227915	0.992308	4.78012	0.229682
CPE0910	17.8	838.65	47.1152	0.0212246	9.75	209.55	21.4923	0.0465283	130.15	77.85	0.598156	1.6718	0.37151	0.0928278	10.7726	4.00215	7.3118	13.3487	0.249866	0.547753	0.136765	1.82564	2.69171	0.0749136
CPE0911	26.55	6	0.225989	4.425	3.2	7.95	2.48438	0.402516	5.2	12.75	2.45192	0.407843	1.60377	2.125	0.470588	0.754717	0.195857	1.625	1.325	0.120527	5.10577	8.29688	0.623529	0.615385
CPE0912	18.9	46.7	2.4709	0.404711	5.35	12.1	2.26168	0.442149	30.75	19.1	0.621138	1.60995	1.57851	0.408994	2.44503	3.8595	1.62698	5.74766	0.259101	0.283069	0.614634	3.53271	0.633508	0.173984
CPE0913	49.65	4.7	0.0946626	10.5638	26.2	14.65	0.55916	1.7884	49.7	19.95	0.401408	2.49123	1.36177	4.24468	0.235589	0.320819	1.00101	1.89695	3.11702	0.527694	0.998994	1.89504	0.734336	0.527163
CPE0914	10.8	16.25	1.50463	0.664615	9.25	16.4	1.77297	0.564024	33.3	28.3	0.84985	1.17668	1.72561	1.74154	0.574205	0.990854	3.08333	3.6	1.00923	0.856481	0.324324	1.16757	0.579505	0.277778
CPE0915	45.25	56.35	1.2453	0.803017	52.9	67.65	1.27883	0.781966	33.6	74.55	2.21875	0.450704	1.102	1.32298	0.755869	0.832964	0.742541	0.635161	1.20053	1.16906	1.34673	0.855388	0.907445	1.5744
CPE0916	9.8	52.8	5.38776	0.185606	22.15	32.55	1.46953	0.680492	15.05	39.6	2.63123	0.380051	1.21659	0.75	1.33333	1.62212	1.53571	0.679458	0.616477	2.2602	0.651163	0.442438	0.82197	1.47176
CPE0917	12.95	23.8	1.83784	0.544118	13.2	278.15	21.072	0.0474564	15.9	260.25	16.3679	0.0610951	0.935646	10.9349	0.0914505	0.0855653	1.2278	1.20455	11.687	1.01931	0.814465	0.981061	1.06878	0.830189
CPE0918	9.7	35.45	3.65464	0.273625	14.55	240.25	16.512	0.0605619	20.5	311.3	15.1854	0.0658529	1.29573	8.78138	0.113877	0.147555	2.1134	1.40893	6.77715	1.5	0.473171	0.666667	0.771764	0.709756
CPE0919	0.55	2.8	5.09091	0.196429	0.45	4.45	9.88889	0.101124	1.25	3.85	3.08	0.324675	0.865169	1.375	0.727273	0.629213	2.27273	2.77778	1.58929	0.818182	0.44	1.22222	1.15584	0.36
CPE0920	0.6	2.75	4.58333	0.218182	0.15	1.4	9.33333	0.107143	0.8	0.2	0.25	4	0.142857	0.0727273	13.75	1.96429	1.33333	5.33333	0.509091	0.25	0.75	4	7	0.1875
CPE0921	0.2	0.1	0.5	2	0.1	0.35	3.5	0.285714	0.1	0.25	2.5	0.4	0.714286	2.5	0.4	0.285714	0.5	1	3.5	0.5	2	2	1.4	1
CPE0922	168.5	470.85	2.79436	0.357863	333.6	365.45	1.09547	0.912847	427.3	395.3	0.925111	1.08095	1.08168	0.839546	1.19112	1.28841	2.53591	1.28088	0.77615	1.97982	0.394337	0.505096	0.924488	0.780716
CPE0923	178.35	715.55	4.01205	0.249249	264.3	435.35	1.64718	0.607098	370.8	379.2	1.02265	0.977848	0.871023	0.529942	1.887	1.64362	2.07906	1.40295	0.608413	1.48192	0.480987	0.674801	1.14807	0.712783
CPE0924	67	385.15	5.74851	0.173958	107.75	333.1	3.09142	0.323476	433.85	330.05	0.760747	1.3145	0.990844	0.856939	1.16694	1.15626	6.47537	4.02645	0.864858	1.60821	0.154431	0.62181	1.00924	0.248358
CPE0926	289.5	200.2	0.691537	1.44605	143.9	324.85	2.25747	0.442974	250.4	253.9	1.01398	0.986215	0.781592	1.26823	0.788499	0.616284	0.86494	1.7401	1.62263	0.497064	1.15615	2.01181	1.27944	0.574681
CPE0927	20.25	20.2	0.997531	1.00248	22.3	78.85	3.53587	0.282815	24	43.35	1.80625	0.553633	0.549778	2.14604	0.465975	0.256183	1.18519	1.07623	3.90347	1.10123	0.84375	0.908072	1.81892	0.929167
CPE0928	28.4	42.15	1.48415	0.673784	47.6	97.15	2.04097	0.489964	36.3	78.5	2.16253	0.46242	0.808029	1.8624	0.536943	0.433865	1.27817	0.762605	2.30486	1.67606	0.782369	0.596639	1.23758	1.31129
CPE0929	2.6	11.45	4.40385	0.227074	6.5	348.1	53.5538	0.0186728	4.2	42.05	10.0119	0.0998811	0.120799	3.67249	0.272295	0.0328928	1.61538	0.646154	30.4017	2.5	0.619048	0.4	8.27824	1.54762
CPE0930	1.45	9.55	6.58621	0.151832	5.65	320.1	56.6549	0.0176507	2.9	32.1	11.069	0.0903427	0.100281	3.36126	0.297508	0.0298344	2	0.513274	33.5183	3.89655	0.5	0.256637	9.97196	1.94828
CPE0931	2.4	15	6.25	0.16	10.15	459.85	45.3054	0.0220724	4.85	54.65	11.268	0.0887466	0.118843	3.64333	0.274474	0.0326193	2.02083	0.477833	30.6567	4.22917	0.494845	0.236453	8.41446	2.09278
CPE0932	3.55	14.5	4.08451	0.244828	6.85	625.95	91.3796	0.0109434	9.75	77.5	7.94872	0.125806	0.123812	5.34483	0.187097	0.0231648	2.74648	1.42336	43.169	1.92958	0.364103	0.518248	8.07677	0.702564
CPE0933	1.6	4.9	3.0625	0.326531	2.55	257	100.784	0.00992218	3.5	28.2	8.05714	0.124113	0.109728	5.7551	0.173759	0.0190661	2.1875	1.37255	52.449	1.59375	0.457143	0.627451	9.11348	0.728571
CPE0934	3.6	11.95	3.31944	0.301255	7.45	547.65	73.5101	0.0136036	10.1	56.45	5.58911	0.178919	0.103077	4.72385	0.211692	0.0218205	2.80556	1.3557	45.8285	2.06944	0.356436	0.483221	9.70151	0.737624
CPE0935	2.8	11.25	4.01786	0.248889	10.7	549.3	51.3364	0.0194793	9.05	81.2	8.97238	0.111453	0.147825	7.21778	0.138547	0.0204806	3.23214	0.845794	48.8267	3.82143	0.309392	0.261682	6.76478	1.18232
CPE0936	13.6	30.35	2.23162	0.448105	47.95	1053.6	21.9729	0.0455106	34.45	121.3	3.52104	0.284007	0.115129	3.99671	0.250206	0.028806	2.53309	0.718457	34.715	3.52574	0.394775	0.283629	8.6859	1.39187
CPE0937	109.55	105	0.958466	1.04333	89.5	59.65	0.66648	1.50042	254.35	18.9	0.0743071	13.4577	0.316848	0.18	5.55556	1.76027	2.32177	2.8419	0.568095	0.816979	0.430706	1.22402	3.15608	0.351877
CPE0938	139.4	99.05	0.710545	1.40737	28.6	41.25	1.44231	0.693333	50.55	180.05	3.56182	0.280755	4.36485	1.81777	0.550125	2.40121	0.362626	1.76748	0.416456	0.205165	2.75767	4.87413	0.229103	0.565776
CPE0939	25.4	13.8	0.543307	1.84058	12.8	13.55	1.05859	0.944649	29.1	9.9	0.340206	2.93939	0.730627	0.717391	1.39394	1.01845	1.14567	2.27344	0.981884	0.503937	0.872852	1.98437	1.36869	0.439863
CPE0940	7.7	4.9	0.636364	1.57143	7.55	10.25	1.35762	0.736585	9.2	7.85	0.853261	1.17197	0.765854	1.60204	0.624204	0.478049	1.19481	1.21854	2.09184	0.980519	0.836957	1.01987	1.30573	0.820652
CPE0941	2.25	1.9	0.844444	1.18421	1.65	2.95	1.78788	0.559322	6.9	1.9	0.275362	3.63158	0.644068	1	1	0.644068	3.06667	4.18182	1.55263	0.733333	0.326087	1.36364	1.55263	0.23913
CPE0942	24.7	15.6	0.631579	1.58333	21.85	33.2	1.51945	0.658133	32.4	21.45	0.662037	1.51049	0.646084	1.375	0.727273	0.46988	1.31174	1.48284	2.12821	0.884615	0.762346	1.13043	1.54779	0.674383
CPE0943	74.2	40.8	0.549865	1.81863	58.55	66.85	1.14176	0.875841	65.55	43.5	0.663616	1.5069	0.650711	1.06618	0.937931	0.610322	0.883423	1.11956	1.63848	0.789084	1.13196	1.26729	1.53678	0.893211
CPE0944	3.7	3.35	0.905405	1.10448	5.2	11.2	2.15385	0.464286	10.75	22.85	2.12558	0.47046	2.04018	6.8209	0.146608	0.299107	2.90541	2.06731	3.34328	1.40541	0.344186	0.711538	0.490153	0.483721
CPE0945	40.1	7.7	0.19202	5.20779	18.4	16.4	0.891304	1.12195	54.95	13.35	0.242948	4.1161	0.814024	1.73377	0.576779	0.469512	1.37032	2.98641	2.12987	0.458853	0.729754	2.17935	1.22846	0.33485
CPE0946	10.85	2.7	0.248848	4.01852	6.4	5.05	0.789062	1.26733	11.95	6.15	0.514644	1.94309	1.21782	2.27778	0.439024	0.534653	1.10138	1.86719	1.87037	0.589862	0.90795	1.69531	0.821138	0.535565
CPE0947	144.35	94.45	0.654312	1.52832	2.75	6.25	2.27273	0.44	2.7	1.9	0.703704	1.42105	0.304	0.0201165	49.7105	15.112	0.0187045	0.981818	0.0661726	0.0190509	53.463	52.4909	3.28947	1.01852
CPE0948	8.45	10.95	1.29586	0.771689	4.9	6.8	1.38776	0.720588	17.15	12.2	0.71137	1.40574	1.79412	1.11416	0.897541	1.61029	2.02959	3.5	0.621005	0.579882	0.492711	1.72449	0.557377	0.285714
CPE0949	19.55	29.95	1.53197	0.652755	9	15.55	1.72778	0.578778	18.25	19.05	1.04384	0.958005	1.22508	0.63606	1.57218	1.92605	0.933504	2.02778	0.519199	0.460358	1.07123	2.17222	0.816273	0.493151
CPE0950	7.3	8.95	1.22603	0.815642	2.55	6.6	2.58824	0.386364	14.05	11.75	0.836299	1.19574	1.7803	1.31285	0.761702	1.35606	1.92466	5.5098	0.73743	0.349315	0.519573	2.86275	0.561702	0.181495
CPE0951	17	18.85	1.10882	0.901857	11.6	17.95	1.54741	0.64624	14.85	20.15	1.3569	0.736973	1.12256	1.06897	0.935484	1.05014	0.873529	1.28017	0.952255	0.682353	1.14478	1.46552	0.890819	0.781145
CPE0952	0.3	1.1	3.66667	0.272727	0.75	1.05	1.4	0.714286	2	2.55	1.275	0.784314	2.42857	2.31818	0.431373	1.04762	6.66667	2.66667	0.954545	2.5	0.15	0.4	0.411765	0.375
CPE0953	16.9	13.95	0.825444	1.21147	15	13.85	0.923333	1.08303	17.1	15.05	0.880117	1.13621	1.08664	1.07885	0.92691	1.00722	1.01183	1.14	0.992832	0.887574	0.988304	1.12667	0.920266	0.877193
CPE0954	23.3	24.05	1.03219	0.968815	21.7	22.3	1.02765	0.973094	25.25	33.05	1.30891	0.763994	1.48206	1.37422	0.727685	1.07848	1.08369	1.16359	0.927235	0.93133	0.922772	1.07373	0.674735	0.859406
CPE0955	4.25	6.95	1.63529	0.611511	1.15	3.6	3.13043	0.319444	2.9	3.85	1.32759	0.753247	1.06944	0.553957	1.80519	1.93056	0.682353	2.52174	0.517986	0.270588	1.46552	3.69565	0.935065	0.396552
CPE0956	10.1	9.5	0.940594	1.06316	9.3	12.35	1.32796	0.753036	55.45	10.15	0.183048	5.46305	0.821862	1.06842	0.935961	0.769231	5.4901	5.96237	1.3	0.920792	0.182146	1.08602	1.21675	0.167719
CPE0957	951.05	3050.65	3.20767	0.311753	1166.15	2299.45	1.97183	0.507143	2999	655.15	0.218456	4.57758	0.284916	0.214758	4.65641	1.32669	3.15336	2.57171	0.753757	1.22617	0.317122	0.815547	3.50981	0.388846
CPE0958	23.45	25.4	1.08316	0.923228	19.85	19.3	0.972292	1.0285	64.25	90.5	1.40856	0.709945	4.68912	3.56299	0.280663	1.31606	2.73987	3.23678	0.759843	0.846482	0.364981	1.18136	0.21326	0.308949
CPE0960	50.3	12.95	0.257455	3.88417	15.5	36.7	2.36774	0.422343	103.35	56.25	0.544267	1.83733	1.5327	4.34363	0.230222	0.352861	2.05467	6.66774	2.83398	0.308151	0.486696	3.24516	0.652444	0.149976
CPE0961	58.4	50.05	0.857021	1.16683	36.9	62.65	1.69783	0.588986	41.45	43.2	1.04222	0.959491	0.689545	0.863137	1.15856	0.798883	0.70976	1.12331	1.25175	0.631849	1.40893	1.58266	1.45023	0.890229
CPE0962	35.8	5.95	0.166201	6.01681	13.4	20.95	1.56343	0.639618	25.65	48.15	1.87719	0.53271	2.29833	8.09244	0.123572	0.28401	0.71648	1.91418	3.52101	0.374302	1.39571	2.67164	0.435099	0.522417
CPE0963	92.8	322.35	3.4736	0.287886	175.6	412.25	2.34767	0.425955	256.45	439.75	1.71476	0.583172	1.06671	1.3642	0.73303	0.781928	2.76347	1.46042	1.27889	1.89224	0.361864	0.528474	0.937464	0.684734
CPE0965	27.95	15.2	0.543828	1.83882	24.6	21.2	0.861789	1.16038	59.1	25.1	0.424704	2.35458	1.18396	1.65132	0.605578	0.716981	2.11449	2.40244	1.39474	0.880143	0.472927	1.13618	0.844622	0.416244
CPE0966	12.85	3.35	0.2607	3.83582	3.9	6.3	1.61538	0.619048	3.7	6.9	1.86486	0.536232	1.09524	2.0597	0.485507	0.531746	0.287938	0.948718	1.8806	0.303502	3.47297	3.29487	0.913043	1.05405
CPE0967	120.05	58.85	0.490212	2.03993	12.1	147.25	12.1694	0.0821732	22.8	33.1	1.45175	0.688822	0.224788	0.562447	1.77795	0.39966	0.189921	1.8843	2.50212	0.100791	5.26535	9.92149	4.44864	0.530702
CPE0968	5.3	4.25	0.801887	1.24706	1.6	3.3	2.0625	0.484848	4.75	5.25	1.10526	0.904762	1.59091	1.23529	0.809524	1.28788	0.896226	2.96875	0.776471	0.301887	1.11579	3.3125	0.628571	0.336842
CPE0969	3	5.6	1.86667	0.535714	3.45	9.4	2.72464	0.367021	12	17.35	1.44583	0.691643	1.84574	3.09821	0.322767	0.595745	4	3.47826	1.67857	1.15	0.25	0.869565	0.541787	0.2875
CPE0970	88.15	56.85	0.644923	1.55057	106.85	137.4	1.28591	0.777656	125.35	125.95	1.00479	0.995236	0.916667	2.21548	0.45137	0.413755	1.42201	1.17314	2.41689	1.21214	0.703231	0.824988	1.09091	0.852413
CPE0971	16.8	10.05	0.598214	1.67164	19.45	20.25	1.04113	0.960494	127.65	25.5	0.199765	5.00588	1.25926	2.53731	0.394118	0.496296	7.59821	6.56298	2.01493	1.15774	0.13161	0.863753	0.794118	0.15237
CPE0972	38.2	4.95	0.129581	7.71717	24.85	15.85	0.637827	1.56782	19.05	10.55	0.553806	1.80569	0.665615	2.13131	0.469194	0.312303	0.498691	0.7666	3.20202	0.650524	2.00525	1.53722	1.50237	1.30446
CPE0974	31.7	25.95	0.818612	1.22158	49.7	87.45	1.75956	0.568325	139.55	53.85	0.385883	2.59146	0.61578	2.07514	0.481894	0.296741	4.40221	2.80785	3.36994	1.56782	0.227159	0.637827	1.62396	0.356145
CPE0975	9.9	8.35	0.843434	1.18563	12.15	15.25	1.25514	0.796721	12.85	7.75	0.603113	1.65806	0.508197	0.928144	1.07742	0.547541	1.29798	1.05761	1.82635	1.22727	0.770428	0.814815	1.96774	0.945525
CPE0976	50.15	21.55	0.429711	2.32715	28.45	38.45	1.35149	0.739922	52.25	41.85	0.800957	1.24851	1.08843	1.942	0.514934	0.560468	1.04187	1.83656	1.78422	0.567298	0.959809	1.76274	0.918757	0.544498
CPE0979	2082.4	3887.15	1.86667	0.535714	3423.5	3276.2	0.956974	1.04496	4053.55	4390.6	1.08315	0.923234	1.34015	1.12952	0.885335	1.18648	1.94658	1.18404	0.842828	1.64402	0.513723	0.608266	0.746185	0.844568
CPE0980	2.85	6.8	2.38596	0.419118	4.4	10.7	2.43182	0.411215	10.1	15.05	1.4901	0.671096	1.40654	2.21324	0.451827	0.635514	3.54386	2.29545	1.57353	1.54386	0.282178	0.647727	0.710963	0.435644
CPE0981	2.05	19.85	9.68293	0.103275	2.15	18.45	8.5814	0.116531	5.7	2.95	0.517544	1.9322	0.159892	0.148615	6.72881	1.07588	2.78049	2.65116	0.929471	1.04878	0.359649	0.953488	6.25424	0.377193
CPE0982	41.4	265.4	6.41063	0.155991	94.25	496.25	5.26525	0.189924	78.05	1409.95	18.0647	0.0553566	2.84121	5.31255	0.188234	0.534811	1.88527	0.828117	1.86982	2.27657	0.530429	0.439257	0.351963	1.20756
CPE0983	46.8	113.55	2.42628	0.412153	80.95	176.2	2.17665	0.459421	244.05	106.6	0.436796	2.2894	0.604994	0.938793	1.0652	0.644438	5.21474	3.01482	1.55174	1.7297	0.191764	0.578135	1.65291	0.331694
CPE0984	5.2	4.15	0.798077	1.25301	8.3	10.35	1.24699	0.801932	14.95	6.8	0.454849	2.19853	0.657005	1.63855	0.610294	0.400966	2.875	1.8012	2.49398	1.59615	0.347826	0.626506	1.52206	0.555184
CPE0985	455.9	739.8	1.62272	0.616248	729.45	1088.35	1.49201	0.670235	985.4	542.8	0.550842	1.8154	0.498737	0.733712	1.36293	0.679745	2.16144	1.35088	1.47114	1.60002	0.462655	0.624991	2.00507	0.740258
CPE0986	17.85	11.75	0.658263	1.51915	9.4	24.9	2.64894	0.37751	35.15	11.25	0.320057	3.12444	0.451807	0.957447	1.04444	0.471888	1.96919	3.73936	2.11915	0.526611	0.507824	1.89894	2.21333	0.267425
CPE0987	1	4.35	4.35	0.229885	2.4	20	8.33333	0.12	3.05	3.65	1.19672	0.835616	0.1825	0.83908	1.19178	0.2175	3.05	1.27083	4.5977	2.4	0.327869	0.416667	5.47945	0.786885
CPE0988	3.5	12.5	3.57143	0.28	5.9	70.5	11.9492	0.0836879	5.55	8.55	1.54054	0.649123	0.121277	0.684	1.46199	0.177305	1.58571	0.940678	5.64	1.68571	0.630631	0.59322	8.24561	1.06306
CPE0989	5.65	31.6	5.59292	0.178797	8.75	97.25	11.1143	0.0899743	9.45	16.35	1.73016	0.577982	0.168123	0.517405	1.93272	0.324936	1.67257	1.08	3.07753	1.54867	0.597884	0.645714	5.94801	0.925926
CPE0990	17.25	10.1	0.585507	1.70792	15	17.85	1.19	0.840336	22.1	19.5	0.882353	1.13333	1.09244	1.93069	0.517949	0.565826	1.28116	1.47333	1.76733	0.869565	0.780543	1.15	0.915385	0.678733
CPE0991	110.15	37.35	0.339083	2.94913	83.45	43.9	0.526064	1.90091	78.8	40.85	0.518401	1.92901	0.930524	1.09371	0.914321	0.850797	0.715388	0.944278	1.17537	0.757603	1.39784	1.31995	1.07466	1.05901
CPE0992	169.9	306.1	1.80165	0.555047	213.95	397.35	1.85721	0.538442	578.7	565.65	0.977449	1.02307	1.42356	1.84793	0.541147	0.770354	3.40612	2.70484	1.29811	1.25927	0.293589	0.794111	0.702466	0.369708
CPE0993	25.75	36.4	1.41359	0.707418	13.2	39	2.95455	0.338462	42.25	65	1.53846	0.65	1.66667	1.78571	0.56	0.933333	1.64078	3.20076	1.07143	0.512621	0.609467	1.95076	0.6	0.312426
CPE0994	22.3	26.6	1.19283	0.838346	13.6	29.25	2.15074	0.464957	34.3	53.6	1.56268	0.639925	1.83248	2.01504	0.496269	0.909402	1.53812	2.52206	1.09962	0.609865	0.650146	1.63971	0.545709	0.396501
CPE0995	97.2	225.7	2.32202	0.43066	109.8	228.3	2.07923	0.480946	161.7	143.45	0.887137	1.12722	0.62834	0.635578	1.57337	0.988611	1.66358	1.47268	1.01152	1.12963	0.601113	0.885246	1.5915	0.679035
CPE0996	5.45	2.2	0.40367	2.47727	2.15	4.6	2.13953	0.467391	5.5	3.85	0.7	1.42857	0.836957	1.75	0.571429	0.478261	1.00917	2.55814	2.09091	0.394495	0.990909	2.53488	1.19481	0.390909
CPE0997	4.3	2	0.465116	2.15	1.65	4.3	2.60606	0.383721	5.75	5.05	0.878261	1.13861	1.17442	2.525	0.39604	0.465116	1.33721	3.48485	2.15	0.383721	0.747826	2.60606	0.851485	0.286957
CPE0998	135.3	51.8	0.382853	2.61197	246.3	144.45	0.58648	1.70509	216.3	1183.1	5.46972	0.182825	8.19038	22.8398	0.0437833	0.358602	1.59867	0.878197	2.78861	1.8204	0.62552	0.54933	0.122094	1.1387
CPE0999	18245.8	5575.1	0.305555	3.27273	22122.3	8790.95	0.397379	2.51649	64682.4	16863.3	0.26071	3.83568	1.91826	3.02476	0.330605	0.634186	3.54506	2.92385	1.57682	1.21246	0.282083	0.824768	0.521305	0.342015
CPE1000	7.55	7.25	0.960265	1.04138	9.9	18.8	1.89899	0.526596	13.45	24.25	1.80297	0.554639	1.28989	3.34483	0.298969	0.385638	1.78146	1.35859	2.5931	1.31126	0.561338	0.762626	0.775258	0.736059
CPE1001	5.25	8	1.52381	0.65625	2.8	6.45	2.30357	0.434109	4.6	4.25	0.923913	1.08235	0.658915	0.53125	1.88235	1.24031	0.87619	1.64286	0.80625	0.533333	1.1413	1.875	1.51765	0.608696
CPE1002	8.95	16.75	1.87151	0.534328	4.85	25.1	5.17526	0.193227	45.8	14.25	0.311135	3.21404	0.567729	0.850746	1.17544	0.667331	5.11732	9.4433	1.49851	0.541899	0.195415	1.84536	1.7614	0.105895
CPE1003	204.5	133.3	0.651834	1.53413	273.7	187.8	0.686153	1.4574	133.65	101.7	0.760943	1.31416	0.541534	0.762941	1.31072	0.709798	0.653545	0.488308	1.40885	1.33839	1.53012	0.747168	1.84661	2.04789
CPE1004	228.35	189.65	0.830523	1.20406	208.15	234.05	1.12443	0.88934	169.8	164	0.965842	1.03537	0.700705	0.864751	1.1564	0.810297	0.743595	0.815758	1.23412	0.911539	1.34482	1.09705	1.42713	1.22585
CPE1005	8.35	12.85	1.53892	0.649805	8	19.95	2.49375	0.401003	23.45	19.8	0.84435	1.18434	0.992481	1.54086	0.64899	0.64411	2.80838	2.93125	1.55253	0.958084	0.356077	1.04375	1.00758	0.341151
CPE1006	300.1	1266	4.21859	0.237046	533.15	936.65	1.75682	0.569209	805.4	1226.8	1.52322	0.656505	1.30977	0.969036	1.03195	1.35163	2.68377	1.51064	0.73985	1.77657	0.37261	0.562881	0.76349	0.661969
CPE1009	163.25	415.25	2.54364	0.393137	278.9	396.5	1.42166	0.703405	279.95	272.15	0.972138	1.02866	0.686381	0.655388	1.52581	1.04729	1.71485	1.00376	0.954846	1.70842	0.58314	0.585335	1.45692	0.996249
CPE1010	17.95	48.25	2.68802	0.372021	18.85	51.95	2.75597	0.362849	127.35	73.2	0.574794	1.73975	1.40905	1.5171	0.659153	0.928778	7.09471	6.75597	1.07668	1.05014	0.14095	0.952255	0.709699	0.148017
CPE1011	26.25	61.25	2.33333	0.428571	29.25	69	2.35897	0.423913	46.6	61.4	1.3176	0.758958	0.889855	1.00245	0.997557	0.887681	1.77524	1.59316	1.12653	1.11429	0.563305	0.897436	1.12378	0.627682
CPE1012	125.95	501.55	3.98214	0.251122	216.7	1009.1	4.65667	0.214746	401.55	4254.45	10.5951	0.0943835	4.21608	8.4826	0.117888	0.497027	3.18817	1.85302	2.01196	1.72052	0.31366	0.581218	0.237187	0.539659
CPE1013	96.65	271	2.80393	0.356642	117.35	627.15	5.34427	0.187116	337.85	2041.25	6.04188	0.165511	3.2548	7.53229	0.132762	0.432114	3.4956	2.87899	2.31421	1.21417	0.286074	0.823605	0.307238	0.347343
CPE1014	609.75	566.35	0.928823	1.07663	466.6	479.2	1.027	0.973706	741.75	928.7	1.25204	0.798697	1.93802	1.6398	0.609831	1.18187	1.21648	1.58969	0.84612	0.765232	0.822042	1.30679	0.51599	0.629053
CPE1015	499.7	1226.75	2.45497	0.407336	492	853.05	1.73384	0.576754	1319	595.5	0.451478	2.21495	0.698083	0.485429	2.06003	1.43808	2.63958	2.68089	0.695374	0.984591	0.378848	1.01565	1.43249	0.37301
CPE1016	37.4	8.05	0.215241	4.64596	13.7	18	1.31387	0.761111	40.1	15.6	0.389027	2.57051	0.866667	1.93789	0.516026	0.447222	1.07219	2.92701	2.23602	0.36631	0.932668	2.72993	1.15385	0.341646
CPE1017	29.65	5.95	0.200675	4.98319	12.9	13.65	1.05814	0.945055	36.05	11.2	0.31068	3.21875	0.820513	1.88235	0.53125	0.435897	1.21585	2.79457	2.29412	0.435076	0.822469	2.29845	1.21875	0.357836
CPE1018	51.55	10.95	0.212415	4.70776	15.5	26.55	1.7129	0.583804	73.35	18.95	0.25835	3.87071	0.713748	1.73059	0.577836	0.412429	1.42289	4.73226	2.42466	0.300679	0.702795	3.32581	1.40106	0.211316
CPE1019	84.15	24.15	0.286988	3.48447	52.4	37.2	0.709924	1.4086	59	19.2	0.325424	3.07292	0.516129	0.795031	1.25781	0.649194	0.701129	1.12595	1.54037	0.622698	1.42627	1.60592	1.9375	0.888136
CPE1020	48.6	9.2	0.1893	5.28261	16.6	24.75	1.49096	0.670707	59.7	18.35	0.30737	3.25341	0.741414	1.99457	0.501362	0.371717	1.2284	3.59639	2.69022	0.341564	0.81407	2.92771	1.34877	0.278057
CPE1021	85.65	23.7	0.276708	3.61392	46.45	42.55	0.916039	1.09166	54.4	26.25	0.482537	2.07238	0.616921	1.10759	0.902857	0.556992	0.635143	1.17115	1.79536	0.542323	1.57445	1.84392	1.62095	0.85386
CPE1022	170.3	48.4	0.284204	3.5186	89.1	95.55	1.07239	0.932496	152.9	68.9	0.450621	2.21916	0.721088	1.42355	0.702467	0.506541	0.897827	1.71605	1.97417	0.523194	1.1138	1.91134	1.38679	0.582734
CPE1023	0	0	#DIV/0!	#DIV/0!	0.05	0.1	2	0.5	0.4	0.15	0.375	2.66667	1.5	#DIV/0!	0	0	#DIV/0!	8	#DIV/0!	#DIV/0!	0	0	0.666667	0.125
CPE1024	0.05	0.85	17	0.0588235	0.1	0.8	8	0.125	1.2	1.45	1.20833	0.827586	1.8125	1.70588	0.586207	1.0625	24	12	0.941176	2	0.0416667	0.5	0.551724	0.0833333
CPE1025	0.4	0.6	1.5	0.666667	0.45	0.6	1.33333	0.75	0.75	1.4	1.86667	0.535714	2.33333	2.33333	0.428571	1	1.875	1.66667	1	1.125	0.533333	0.888889	0.428571	0.6
CPE1026	7.85	7.55	0.961783	1.03974	9.4	17.8	1.89362	0.52809	15.1	15.65	1.03642	0.964856	0.879213	2.07285	0.482428	0.424157	1.92357	1.60638	2.35762	1.19745	0.519868	0.835106	1.13738	0.622517
CPE1027	3.9	10.4	2.66667	0.375	2.85	8.65	3.03509	0.32948	5	8.5	1.7	0.588235	0.982659	0.817308	1.22353	1.20231	1.28205	1.75439	0.831731	0.730769	0.78	1.36842	1.01765	0.57
CPE1028	42.95	35.95	0.83702	1.19471	52.15	42.75	0.819751	1.21988	56.05	48	0.856378	1.16771	1.12281	1.33519	0.748958	0.840936	1.30501	1.07478	1.18915	1.2142	0.76628	0.823586	0.890625	0.930419
CPE1029	16	10.25	0.640625	1.56098	15.4	19.9	1.29221	0.773869	32.2	31.75	0.986025	1.01417	1.59548	3.09756	0.322835	0.515075	2.0125	2.09091	1.94146	0.9625	0.496894	1.03896	0.626772	0.478261
CPE1030	42.8	623.7	14.5724	0.0686227	49.6	616.25	12.4244	0.0804868	65.55	36.4	0.555301	1.80082	0.0590669	0.0583614	17.1346	1.01209	1.53154	1.32157	0.988055	1.15888	0.652937	0.862903	16.9299	0.756674
CPE1031	22.35	72.05	3.22371	0.310201	77.3	88.7	1.14748	0.871477	49.7	69.8	1.40443	0.712034	0.786922	0.968772	1.03223	0.812289	2.22371	0.64295	1.23109	3.45861	0.449698	0.289133	1.27077	1.55533
CPE1032	0.55	0.4	0.727273	1.375	1.1	3.35	3.04545	0.328358	0.85	1.4	1.64706	0.607143	0.41791	3.5	0.285714	0.119403	1.54545	0.772727	8.375	2	0.647059	0.5	2.39286	1.29412
CPE1033	9.9	5.45	0.550505	1.81651	10.5	8.2	0.780952	1.28049	23.1	15.45	0.668831	1.49515	1.88415	2.83486	0.352751	0.664634	2.33333	2.2	1.50459	1.06061	0.428571	0.942857	0.530744	0.454545
CPE1034	80	25.55	0.319375	3.13112	89.55	61.25	0.683975	1.46204	97	107.45	1.10773	0.902745	1.75429	4.20548	0.237785	0.417143	1.2125	1.08319	2.39726	1.11938	0.824742	0.893356	0.570033	0.923196
CPE1035	101.75	27.8	0.273219	3.66007	65	66.3	1.02	0.980392	218.8	146.8	0.670932	1.49046	2.21418	5.28058	0.189373	0.419306	2.15037	3.36615	2.38489	0.638821	0.465037	1.56538	0.451635	0.297075
CPE1036	41.25	18.55	0.449697	2.22372	59.55	36.65	0.615449	1.62483	104.05	77.45	0.744354	1.34345	2.11323	4.1752	0.239509	0.506139	2.52242	1.74727	1.97574	1.44364	0.396444	0.692695	0.473209	0.572321
CPE1037	17.55	6.95	0.396011	2.52518	17.35	15.55	0.896254	1.11576	50.95	28.45	0.558391	1.79086	1.82958	4.09353	0.244288	0.446945	2.90313	2.9366	2.23741	0.988604	0.344455	1.01153	0.546573	0.34053
CPE1038	56.35	12.8	0.227152	4.40234	50.6	44.45	0.878458	1.13836	83.9	71.1	0.847437	1.18003	1.59955	5.55469	0.180028	0.287964	1.48891	1.6581	3.47266	0.897959	0.671633	1.11364	0.625176	0.603099
CPE1039	62.55	19.35	0.309353	3.23256	68.85	57.5	0.835149	1.19739	91.1	91.3	1.0022	0.997809	1.58783	4.71835	0.211939	0.336522	1.45643	1.32317	2.97158	1.10072	0.686608	0.908497	0.629792	0.755763
CPE1040	20.2	5.95	0.294554	3.39496	21.55	18.25	0.846868	1.18082	39.9	37.9	0.949875	1.05277	2.07671	6.36975	0.156992	0.326027	1.97525	1.85151	3.06723	1.06683	0.506266	0.937355	0.48153	0.5401
CPE1041	196.65	153.7	0.781592	1.27944	156.7	156.2	0.996809	1.0032	244.8	181.9	0.743056	1.34579	1.16453	1.18347	0.84497	0.983995	1.24485	1.56222	1.01627	0.796847	0.803309	1.25495	0.858714	0.640114
CPE1042	286	103.85	0.363112	2.75397	275.7	150.25	0.544976	1.83494	254.95	242.7	0.951951	1.05047	1.61531	2.33702	0.427895	0.691181	0.891434	0.924737	1.4468	0.963986	1.12179	1.03736	0.619077	1.08139
CPE1043	73.2	34.15	0.46653	2.14348	83.1	59.1	0.711191	1.40609	80.2	46.45	0.579177	1.72659	0.785956	1.36018	0.735199	0.577834	1.09563	0.965102	1.7306	1.13525	0.912718	0.880866	1.27234	1.03616
CPE1044	162.3	85.25	0.525262	1.90381	178.25	157.5	0.88359	1.13175	198.45	139.4	0.702444	1.4236	0.885079	1.63519	0.611549	0.54127	1.22274	1.11332	1.84751	1.09827	0.817838	0.910519	1.12984	0.898211
CPE1045	114.7	82.05	0.715344	1.39793	149.6	103.15	0.689505	1.45032	125.9	113.2	0.899126	1.11219	1.09743	1.37965	0.724823	0.795444	1.09765	0.841578	1.25716	1.30427	0.911041	0.766711	0.911219	1.18824
CPE1046	1.4	2.65	1.89286	0.528302	1.8	3.5	1.94444	0.514286	1.85	3	1.62162	0.616667	0.857143	1.13208	0.883333	0.757143	1.32143	1.02778	1.32075	1.28571	0.756757	0.777778	1.16667	0.972973
CPE1047	0.25	0.65	2.6	0.384615	0.05	0.6	12	0.0833333	1	0.7	0.7	1.42857	1.16667	1.07692	0.928571	1.08333	4	20	0.923077	0.2	0.25	5	0.857143	0.05
CPE1048	0.75	0.25	0.333333	3	0.25	0.65	2.6	0.384615	1.4	1	0.714286	1.4	1.53846	4	0.25	0.384615	1.86667	5.6	2.6	0.333333	0.535714	3	0.65	0.178571
CPE1049	62.5	23.7	0.3792	2.63713	32.6	49.75	1.52607	0.655276	78.2	97.8	1.25064	0.799591	1.96583	4.12658	0.242331	0.476382	1.2512	2.39877	2.09916	0.5216	0.799233	1.91718	0.508691	0.41688
CPE1050	81.35	1.75	0.021512	46.4857	7.25	1.05	0.144828	6.90476	5.3	2.8	0.528302	1.89286	2.66667	1.6	0.625	1.66667	0.0651506	0.731034	0.6	0.0891211	15.3491	11.2207	0.375	1.36792
CPE1051	486.95	138.65	0.284731	3.51208	1276.2	190.8	0.149506	6.68868	1576.2	180.55	0.114548	8.72999	0.946279	1.3022	0.767931	0.726677	3.23688	1.23507	1.37613	2.6208	0.308939	0.381562	1.05677	0.809669
CPE1052	59.45	4.55	0.0765349	13.0659	28.8	8.65	0.300347	3.32948	21.15	8.8	0.416076	2.40341	1.01734	1.93407	0.517045	0.526012	0.355761	0.734375	1.9011	0.484441	2.81087	2.06424	0.982955	1.3617
CPE1053	5.35	0.6	0.11215	8.91667	1.65	1.7	1.0303	0.970588	21.4	1.65	0.0771028	12.9697	0.970588	2.75	0.363636	0.352941	4	12.9697	2.83333	0.308411	0.25	3.24242	1.0303	0.0771028
CPE1054	2.1	0.85	0.404762	2.47059	2.25	1.8	0.8	1.25	2.35	1.75	0.744681	1.34286	0.972222	2.05882	0.485714	0.472222	1.11905	1.04444	2.11765	1.07143	0.893617	0.933333	1.02857	0.957447
CPE1055	1.4	1.2	0.857143	1.16667	1.05	1.85	1.7619	0.567568	2	1.65	0.825	1.21212	0.891892	1.375	0.727273	0.648649	1.42857	1.90476	1.54167	0.75	0.7	1.33333	1.12121	0.525
CPE1056	89.55	23.3	0.26019	3.84335	81.8	30.3	0.370416	2.69967	90.05	56	0.621877	1.60804	1.84818	2.40343	0.416071	0.768977	1.00558	1.10086	1.30043	0.913456	0.994448	1.09474	0.541071	0.908384
CPE1057	295.1	124.9	0.423246	2.36269	267.55	357.15	1.33489	0.749125	287.25	458.8	1.59721	0.62609	1.28461	3.67334	0.272232	0.349713	0.973399	1.07363	2.85949	0.906642	1.02733	1.10297	0.778444	0.931419
CPE1058	53.5	42	0.785047	1.27381	62.1	79.45	1.27939	0.781624	135.95	89.5	0.65833	1.51899	1.12649	2.13095	0.469274	0.528634	2.54112	2.18921	1.89167	1.16075	0.393527	0.861514	0.887709	0.456786
CPE1059	150.5	147.5	0.980066	1.02034	114.45	284.35	2.48449	0.402497	160.15	416.6	2.60131	0.384422	1.4651	2.82441	0.354057	0.518727	1.06412	1.3993	1.9278	0.760465	0.939744	1.31498	0.682549	0.714643
CPE1060	222.3	257.25	1.15722	0.86414	161	318.2	1.9764	0.505971	221.7	468.5	2.11322	0.473212	1.47234	1.82119	0.549093	0.808454	0.997301	1.37702	1.23693	0.724247	1.00271	1.38075	0.679189	0.726207
CPE1061	23.75	13.7	0.576842	1.73358	20.95	25.1	1.19809	0.834661	30.45	34.95	1.14778	0.871245	1.39243	2.55109	0.391989	0.545817	1.28211	1.45346	1.83212	0.882105	0.779967	1.13365	0.718169	0.688013
CPE1062	0.4	0.1	0.25	4	0.15	0.2	1.33333	0.75	0.15	0.1	0.666667	1.5	0.5	1	1	0.5	0.375	1	2	0.375	2.66667	2.66667	2	1
CPE1063	0.7	0.15	0.214286	4.66667	0.25	0.3	1.2	0.833333	0.75	0.5	0.666667	1.5	1.66667	3.33333	0.3	0.5	1.07143	3	2	0.357143	0.933333	2.8	0.6	0.333333
CPE1064	0.75	0.35	0.466667	2.14286	0.3	0.35	1.16667	0.857143	0.6	0.95	1.58333	0.631579	2.71429	2.71429	0.368421	1	0.8	2	1	0.4	1.25	2.5	0.368421	0.5
CPE1065	0.55	0.3	0.545455	1.83333	0.5	0.85	1.7	0.588235	0.55	0.45	0.818182	1.22222	0.529412	1.5	0.666667	0.352941	1	1.1	2.83333	0.909091	1	1.1	1.88889	0.909091
CPE1066	60.75	14.1	0.232099	4.30851	32.95	52.35	1.58877	0.629417	49.6	36.8	0.741935	1.34783	0.702961	2.60993	0.383152	0.269341	0.816461	1.50531	3.71277	0.542387	1.2248	1.8437	1.42255	0.664315
CPE1067	310.6	222.4	0.716033	1.39658	325.65	380.55	1.16859	0.855735	351.35	257.1	0.731749	1.36659	0.675601	1.15603	0.865033	0.584417	1.1312	1.07892	1.71111	1.04845	0.884019	0.953785	1.48016	0.926854
CPE1068	335.75	334.55	0.996426	1.00359	399.35	686.05	1.71792	0.5821	684.65	611.7	0.893449	1.11926	0.891626	1.82843	0.546918	0.487647	2.03917	1.71441	2.05067	1.18943	0.490397	0.840741	1.12155	0.583291
CPE1069	335.9	245.25	0.730128	1.36962	334.9	560.95	1.67498	0.597023	588.7	599.95	1.01911	0.981248	1.06952	2.44628	0.408784	0.437205	1.7526	1.75784	2.28726	0.997023	0.570579	1.00299	0.934995	0.568881
CPE1070	738.75	560.65	0.758917	1.31767	876.55	1343.55	1.53277	0.652413	1032.65	1244.6	1.20525	0.829704	0.926352	2.21992	0.450466	0.41729	1.39783	1.17808	2.39641	1.18653	0.715392	0.842793	1.0795	0.848836
CPE1071	478.6	352.05	0.735583	1.35947	565.05	764.3	1.35262	0.739304	772.8	699.6	0.90528	1.10463	0.915347	1.98722	0.503216	0.460618	1.61471	1.36767	2.171	1.18063	0.619306	0.847005	1.09248	0.731172
CPE1072	76.15	59.65	0.783322	1.27661	103.5	158.3	1.52947	0.653822	194.7	147.9	0.75963	1.31643	0.934302	2.47946	0.403313	0.376816	2.5568	1.88116	2.65381	1.35916	0.391115	0.735749	1.07032	0.531587
CPE1073	369.95	237.45	0.641843	1.55801	360.7	634.4	1.7588	0.568569	620.55	587.9	0.947385	1.05554	0.926702	2.47589	0.403895	0.374291	1.67739	1.7204	2.67172	0.974997	0.596165	1.02564	1.0791	0.581259
CPE1074	490.35	334.5	0.682166	1.46592	679	808.4	1.19057	0.839931	845.5	637.85	0.754406	1.32555	0.789028	1.90688	0.524418	0.41378	1.72428	1.24521	2.41674	1.38473	0.579953	0.722165	1.26738	0.803075
CPE1075	252.25	91.9	0.364321	2.74483	276.05	291.3	1.05524	0.947648	480.2	254.3	0.529571	1.88832	0.872983	2.76714	0.361384	0.315482	1.90367	1.73954	3.16975	1.09435	0.525302	0.913784	1.1455	0.574865
CPE1076	166.35	65.1	0.391344	2.5553	206.05	279.35	1.35574	0.737605	354.75	226.4	0.638196	1.56692	0.810453	3.47773	0.287544	0.233041	2.13255	1.72167	4.29109	1.23865	0.468922	0.807328	1.23388	0.580832
CPE1077	104.65	209.1	1.99809	0.500478	67.7	254.7	3.76219	0.265803	78.8	201	2.55076	0.39204	0.789164	0.961263	1.0403	0.820966	0.752986	1.16396	1.21808	0.646918	1.32805	1.54579	1.26716	0.859137
CPE1078	37.95	44.2	1.16469	0.858597	13.85	113.45	8.19134	0.12208	21.4	94.9	4.43458	0.225501	0.836492	2.14706	0.465753	0.389599	0.5639	1.54513	2.56674	0.364954	1.77336	2.74007	1.19547	0.647196
CPE1079	80	73.45	0.918125	1.08918	25.5	212.7	8.34118	0.119887	31.6	170.8	5.40506	0.185012	0.803009	2.32539	0.430035	0.345322	0.395	1.23922	2.89585	0.31875	2.53165	3.13725	1.24532	0.806962
CPE1080	96.8	21.5	0.222107	4.50233	27.55	29.5	1.07078	0.933898	28	62.8	2.24286	0.44586	2.12881	2.92093	0.342357	0.728814	0.289256	1.01633	1.37209	0.284607	3.45714	3.51361	0.469745	0.983929
CPE1081	63.55	17.45	0.274587	3.64183	17.75	21.9	1.2338	0.810502	21.6	50	2.31481	0.432	2.28311	2.86533	0.349	0.796804	0.33989	1.2169	1.25501	0.279308	2.94213	3.58028	0.438	0.821759
CPE1082	73.85	35.2	0.476642	2.09801	22.3	40	1.79372	0.5575	42.05	87.4	2.07848	0.481121	2.185	2.48295	0.402746	0.88	0.569397	1.88565	1.13636	0.301963	1.75624	3.31166	0.457666	0.530321
CPE1083	174.1	39.55	0.227168	4.40202	55.2	71.15	1.28895	0.775826	93.45	78.45	0.839486	1.1912	1.1026	1.98357	0.504143	0.555868	0.53676	1.69293	1.79899	0.317059	1.86303	3.15399	0.906947	0.59069
CPE1084	151.25	37.65	0.248926	4.01726	66.35	64.9	0.978146	1.02234	62.6	50.5	0.806709	1.2396	0.77812	1.3413	0.745545	0.580123	0.413884	0.943482	1.72377	0.438678	2.41613	2.27958	1.28515	1.0599
CPE1085	311.35	73.7	0.236711	4.22456	161.5	137.25	0.849845	1.17668	128.05	142.85	1.11558	0.896395	1.0408	1.93826	0.515926	0.536976	0.411273	0.792879	1.86228	0.518709	2.43147	1.92786	0.960798	1.26123
CPE1086	15.5	13.9	0.896774	1.11511	13.5	20.05	1.48519	0.673317	33.5	22.8	0.680597	1.4693	1.13716	1.64029	0.609649	0.693267	2.16129	2.48148	1.44245	0.870968	0.462687	1.14815	0.879386	0.402985
CPE1088	59.5	38	0.638655	1.56579	40.7	54.35	1.33538	0.74885	52.7	33.35	0.632827	1.58021	0.613615	0.877632	1.13943	0.699172	0.885714	1.29484	1.43026	0.684034	1.12903	1.46192	1.62969	0.772296
CPE1089	14.65	5.95	0.406143	2.46218	8.45	8.4	0.994083	1.00595	23.65	7.05	0.298097	3.35461	0.839286	1.18487	0.843972	0.708333	1.61433	2.79882	1.41176	0.576792	0.61945	1.73373	1.19149	0.357294
CPE1090	24.55	30.85	1.25662	0.795786	41.2	46.55	1.12985	0.88507	40.05	30.4	0.759051	1.31743	0.653061	0.985413	1.0148	0.662728	1.63136	0.972087	1.50891	1.67821	0.612984	0.595874	1.53125	1.02871
CPE1091	435.35	454.15	1.04318	0.958604	433.5	793.6	1.83068	0.546245	1363.9	570.7	0.418432	2.38987	0.719128	1.25663	0.795777	0.572266	3.13288	3.14625	1.74744	0.995751	0.319195	1.00427	1.39057	0.317839
CPE1092	28.7	116.45	4.05749	0.246458	125.1	201.45	1.61031	0.620998	64.7	1057.35	16.3423	0.0611907	5.2487	9.07986	0.110134	0.578059	2.25436	0.517186	1.72993	4.35889	0.443586	0.229416	0.190523	1.93354
CPE1093	341.4	83.75	0.245313	4.07642	58	104.15	1.79569	0.556889	49.9	229.25	4.59419	0.217666	2.20115	2.73731	0.365322	0.804129	0.146163	0.860345	1.24358	0.169889	6.84168	5.88621	0.454308	1.16232
CPE1094	172	19.45	0.113081	8.84319	58.8	30	0.510204	1.96	67.7	357.4	5.27917	0.189424	11.9133	18.3753	0.0544208	0.648333	0.393605	1.15136	1.54242	0.34186	2.54062	2.92517	0.0839396	0.868538
CPE1095	1.7	1.95	1.14706	0.871795	1.6	2.6	1.625	0.615385	1.7	9.1	5.35294	0.186813	3.5	4.66667	0.214286	0.75	1	1.0625	1.33333	0.941176	1	1.0625	0.285714	0.941176
CPE1096	9.75	15.95	1.6359	0.611285	16.1	33.35	2.07143	0.482759	20.85	30.65	1.47002	0.680261	0.91904	1.92163	0.520392	0.478261	2.13846	1.29503	2.09091	1.65128	0.467626	0.60559	1.08809	0.772182
CPE1097	85.3	69.8	0.818288	1.22206	66.3	78.7	1.18703	0.84244	124.6	103.7	0.832263	1.20154	1.31766	1.48567	0.673095	0.886912	1.46073	1.87934	1.12751	0.777257	0.684591	1.28658	0.75892	0.532103
CPE1098	48.75	22.6	0.46359	2.15708	65.75	25.15	0.38251	2.61431	54.6	36	0.659341	1.51667	1.43141	1.59292	0.627778	0.898608	1.12	0.830418	1.11283	1.34872	0.892857	0.741445	0.698611	1.20421
CPE1099	26.75	15.9	0.594393	1.68239	29.95	13	0.434057	2.30385	29.7	19.4	0.653199	1.53093	1.49231	1.22013	0.819588	1.22308	1.11028	0.991653	0.81761	1.11963	0.900673	0.893155	0.670103	1.00842
CPE1100	8.45	3.05	0.360947	2.77049	7.35	3.65	0.496599	2.0137	11.7	13.75	1.17521	0.850909	3.76712	4.5082	0.221818	0.835616	1.38462	1.59184	1.19672	0.869822	0.722222	1.14966	0.265455	0.628205
CPE1101	12.6	3.25	0.257937	3.87692	10.15	6.4	0.630542	1.58594	12.25	17.75	1.44898	0.690141	2.77344	5.46154	0.183099	0.507812	0.972222	1.2069	1.96923	0.805556	1.02857	1.24138	0.360563	0.828571
CPE1102	7.1	1.4	0.197183	5.07143	5.55	4	0.720721	1.3875	4.35	12.35	2.83908	0.352227	3.0875	8.82143	0.11336	0.35	0.612676	0.783784	2.85714	0.78169	1.63218	1.27928	0.323887	1.27586
CPE1103	7.35	2	0.272109	3.675	7.55	3.85	0.509934	1.96104	5.65	6.05	1.0708	0.933884	1.57143	3.025	0.330579	0.519481	0.768707	0.748344	1.925	1.02721	1.30088	0.97351	0.636364	1.33628
CPE1104	15.75	6.35	0.403175	2.48031	18.3	10.95	0.598361	1.67123	13.55	10.8	0.797048	1.25463	0.986301	1.70079	0.587963	0.579909	0.860317	0.740437	1.72441	1.1619	1.16236	0.860656	1.01389	1.35055
CPE1105	6.4	2.5	0.390625	2.56	5.65	5.8	1.02655	0.974138	7.8	8.3	1.0641	0.939759	1.43103	3.32	0.301205	0.431034	1.21875	1.38053	2.32	0.882812	0.820513	1.13274	0.698795	0.724359
CPE1107	5.85	3.1	0.529915	1.8871	10	6.25	0.625	1.6	9.35	11.9	1.27273	0.785714	1.904	3.83871	0.260504	0.496	1.59829	0.935	2.01613	1.7094	0.625668	0.585	0.52521	1.06952
CPE1108	11.45	9.9	0.864629	1.15657	23.1	21.05	0.911255	1.09739	19.4	38.45	1.98196	0.504551	1.8266	3.88384	0.257477	0.470309	1.69432	0.839827	2.12626	2.01747	0.590206	0.495671	0.547464	1.19072
CPE1109	0.15	0	0	#DIV/0!	0	0.2	#DIV/0!	0	0.15	0.8	5.33333	0.1875	4	#DIV/0!	0	0	1	#DIV/0!	#DIV/0!	0	1	#DIV/0!	0.25	0
CPE1110	0.05	0.1	2	0.5	0.1	0.1	1	1	0.1	0.4	4	0.25	4	4	0.25	1	2	1	1	2	0.5	0.5	0.25	1
CPE1112	0.2	0.05	0.25	4	0.2	0.25	1.25	0.8	0.3	0.45	1.5	0.666667	1.8	9	0.111111	0.2	1.5	1.5	5	1	0.666667	1	0.555556	0.666667
CPE1113	0	0	#DIV/0!	#DIV/0!	0.1	0.75	7.5	0.133333	0	0.4	#DIV/0!	0	0.533333	#DIV/0!	0	0	#DIV/0!	0	#DIV/0!	#DIV/0!	#DIV/0!	0	1.875	#DIV/0!
CPE1114	0.1	0	0	#DIV/0!	0	0.1	#DIV/0!	0	0	0.25	#DIV/0!	0	2.5	#DIV/0!	0	0	0	#DIV/0!	#DIV/0!	0	#DIV/0!	#DIV/0!	0.4	#DIV/0!
CPE1115	0.05	0.1	2	0.5	0	0	#DIV/0!	#DIV/0!	0	0.1	#DIV/0!	0	#DIV/0!	1	1	#DIV/0!	0	#DIV/0!	0	0	#DIV/0!	#DIV/0!	0	#DIV/0!
CPE1116	0.25	0.65	2.6	0.384615	0	0.2	#DIV/0!	0	0.4	0.45	1.125	0.888889	2.25	0.692308	1.44444	3.25	1.6	#DIV/0!	0.307692	0	0.625	#DIV/0!	0.444444	0
CPE1117	0.25	0.4	1.6	0.625	0.15	0.25	1.66667	0.6	0.35	0.5	1.42857	0.7	2	1.25	0.8	1.6	1.4	2.33333	0.625	0.6	0.714286	1.66667	0.5	0.428571
CPE1118	0.2	0.05	0.25	4	0.05	0.25	5	0.2	0.05	0.3	6	0.166667	1.2	6	0.166667	0.2	0.25	1	5	0.25	4	4	0.833333	1
CPE1120	0.15	0.15	1	1	0.2	0.3	1.5	0.666667	0.3	0.2	0.666667	1.5	0.666667	1.33333	0.75	0.5	2	1.5	2	1.33333	0.5	0.75	1.5	0.666667
CPE1121	0.8	0.4	0.5	2	0.45	0.6	1.33333	0.75	0.9	0.75	0.833333	1.2	1.25	1.875	0.533333	0.666667	1.125	2	1.5	0.5625	0.888889	1.77778	0.8	0.5
CPE1122	0.25	0.15	0.6	1.66667	0.15	0.4	2.66667	0.375	0.15	0.4	2.66667	0.375	1	2.66667	0.375	0.375	0.6	1	2.66667	0.6	1.66667	1.66667	1	1
CPE1123	0.1	0	0	#DIV/0!	0	0.05	#DIV/0!	0	0.1	0.05	0.5	2	1	#DIV/0!	0	0	1	#DIV/0!	#DIV/0!	0	1	#DIV/0!	1	0
CPE1124	0.05	0.15	3	0.333333	0.25	0.05	0.2	5	0	0.15	#DIV/0!	0	3	1	1	3	0	0	0.333333	5	#DIV/0!	0.2	0.333333	#DIV/0!
CPE1125	0.05	0.15	3	0.333333	0.15	0	0	#DIV/0!	0	0.3	#DIV/0!	0	#DIV/0!	2	0.5	#DIV/0!	0	0	0	3	#DIV/0!	0.333333	0	#DIV/0!
CPE1126	0.5	0.1	0.2	5	0.5	0	0	#DIV/0!	0.3	0.6	2	0.5	#DIV/0!	6	0.166667	#DIV/0!	0.6	0.6	0	1	1.66667	1	0	1.66667
CPE1127	0.05	0.05	1	1	0.25	0.55	2.2	0.454545	0.1	0.5	5	0.2	0.909091	10	0.1	0.0909091	2	0.4	11	5	0.5	0.2	1.1	2.5
CPE1128	0.05	0.05	1	1	0.05	0.05	1	1	0	0	#DIV/0!	#DIV/0!	0	0	#DIV/0!	1	0	0	1	1	#DIV/0!	1	#DIV/0!	#DIV/0!
CPE1129	0.15	0.35	2.33333	0.428571	0	0.15	#DIV/0!	0	0.2	0	0	#DIV/0!	0	0	#DIV/0!	2.33333	1.33333	#DIV/0!	0.428571	0	0.75	#DIV/0!	#DIV/0!	0
CPE1130	0.15	0.1	0.666667	1.5	0.15	0.25	1.66667	0.6	0.15	0.2	1.33333	0.75	0.8	2	0.5	0.4	1	1	2.5	1	1	1	1.25	1
CPE1131	0.2	0.1	0.5	2	0.15	0.3	2	0.5	0.25	0.5	2	0.5	1.66667	5	0.2	0.333333	1.25	1.66667	3	0.75	0.8	1.33333	0.6	0.6
CPE1132	0.85	0.4	0.470588	2.125	0.5	1.55	3.1	0.322581	0.55	1.25	2.27273	0.44	0.806452	3.125	0.32	0.258065	0.647059	1.1	3.875	0.588235	1.54545	1.7	1.24	0.909091
CPE1133	0.15	0.1	0.666667	1.5	0.15	0.35	2.33333	0.428571	0.15	0.25	1.66667	0.6	0.714286	2.5	0.4	0.285714	1	1	3.5	1	1	1	1.4	1
CPE1134	0.4	0.55	1.375	0.727273	0.2	0.6	3	0.333333	0.4	0.7	1.75	0.571429	1.16667	1.27273	0.785714	0.916667	1	2	1.09091	0.5	1	2	0.857143	0.5
CPE1135	0.55	1	1.81818	0.55	0.25	0.5	2	0.5	0.4	1.1	2.75	0.363636	2.2	1.1	0.909091	2	0.727273	1.6	0.5	0.454545	1.375	2.2	0.454545	0.625
CPE1137	0.15	0	0	#DIV/0!	0.15	0.05	0.333333	3	0.35	0.1	0.285714	3.5	2	#DIV/0!	0	0	2.33333	2.33333	#DIV/0!	1	0.428571	1	0.5	0.428571
CPE1139	0.45	0.45	1	1	0.25	0.45	1.8	0.555556	0.7	0.1	0.142857	7	0.222222	0.222222	4.5	1	1.55556	2.8	1	0.555556	0.642857	1.8	4.5	0.357143
CPE1140	0.45	1.7	3.77778	0.264706	0.35	0.8	2.28571	0.4375	0.55	0.3	0.545455	1.83333	0.375	0.176471	5.66667	2.125	1.22222	1.57143	0.470588	0.777778	0.818182	1.28571	2.66667	0.636364
CPE1141	4.65	10.25	2.2043	0.453659	3.6	10.5	2.91667	0.342857	52.95	6.2	0.117092	8.54032	0.590476	0.604878	1.65323	0.97619	11.3871	14.7083	1.02439	0.774194	0.0878187	1.29167	1.69355	0.0679887
CPE1142	70.75	120.55	1.70389	0.586893	70.95	155.1	2.18605	0.457447	168.1	53.25	0.316776	3.15681	0.343327	0.441725	2.26385	0.77724	2.37597	2.36927	1.2866	1.00283	0.42088	0.997181	2.91268	0.42207
CPE1143	5.85	25.5	4.35897	0.229412	4.95	19.45	3.92929	0.254499	41.9	25.2	0.601432	1.6627	1.29563	0.988235	1.0119	1.31105	7.16239	8.46465	0.762745	0.846154	0.139618	1.18182	0.771825	0.118138
CPE1144	96.1	200.5	2.08637	0.479302	151.35	140.15	0.925999	1.07991	123.45	103.9	0.841636	1.18816	0.741349	0.518204	1.92974	1.43061	1.2846	0.815659	0.699002	1.57492	0.778453	0.634952	1.34889	1.226
CPE1145	5	7.85	1.57	0.636943	13.4	8.4	0.626866	1.59524	9.15	5.35	0.584699	1.71028	0.636905	0.681529	1.46729	0.934524	1.83	0.682836	1.07006	2.68	0.546448	0.373134	1.57009	1.46448
CPE1146	17.65	124.55	7.05666	0.14171	51.15	85.85	1.6784	0.595807	6.75	1.65	0.244444	4.09091	0.0192196	0.0132477	75.4848	1.45079	0.382436	0.131965	0.689281	2.89802	2.61481	0.345064	52.0303	7.57778
CPE1147	22.95	375.6	16.366	0.0611022	83.95	104.05	1.23943	0.806824	5.3	1.95	0.367925	2.71795	0.018741	0.00519169	192.615	3.6098	0.230937	0.0631328	0.277023	3.65795	4.33019	0.273377	53.359	15.8396
CPE1148	59.2	658	11.1149	0.0899696	184.05	243.5	1.32301	0.755852	18.25	4.7	0.257534	3.88298	0.0193018	0.00714286	140	2.70226	0.308277	0.0991578	0.370061	3.10895	3.24384	0.321652	51.8085	10.0849
CPE1149	18.95	283.55	14.9631	0.0668312	76.7	124.25	1.61995	0.617304	8.55	2.55	0.298246	3.35294	0.0205231	0.00899312	111.196	2.28209	0.451187	0.111473	0.438194	4.04749	2.21637	0.247066	48.7255	8.97076
CPE1150	11.4	264.35	23.1886	0.0431246	61.3	164.1	2.677	0.373553	8.25	4.05	0.490909	2.03704	0.0246801	0.0153206	65.2716	1.61091	0.723684	0.134584	0.620768	5.37719	1.38182	0.185971	40.5185	7.4303
CPE1151	5.55	231.8	41.7658	0.0239431	27.65	133.95	4.84448	0.20642	3.75	2.55	0.68	1.47059	0.019037	0.0110009	90.902	1.7305	0.675676	0.135624	0.577869	4.98198	1.48	0.200723	52.5294	7.37333
CPE1152	1.55	68.05	43.9032	0.0227774	5.8	37.7	6.5	0.153846	2.95	1.5	0.508475	1.96667	0.0397878	0.0220426	45.3667	1.80504	1.90323	0.508621	0.554004	3.74194	0.525424	0.267241	25.1333	1.9661
CPE1154	112.95	468.9	4.15139	0.240883	55.45	143.45	2.58702	0.386546	130.05	85.7	0.658977	1.5175	0.597421	0.182768	5.47141	3.26873	1.15139	2.34536	0.305929	0.490925	0.868512	2.03697	1.67386	0.426374
CPE1155	65.95	54.15	0.821077	1.21791	59.15	105.2	1.77853	0.562262	86.75	63.25	0.729107	1.37154	0.601236	1.16805	0.856126	0.514734	1.31539	1.46661	1.94275	0.896892	0.760231	1.11496	1.66324	0.681844
CPE1156	36.85	30.15	0.818182	1.22222	41.4	77.35	1.86836	0.535229	48.3	34.7	0.718427	1.39193	0.44861	1.15091	0.868876	0.389787	1.31072	1.16667	2.56551	1.12347	0.76294	0.890097	2.22911	0.857143
CPE1157	37.9	28.45	0.75066	1.33216	45.85	81.45	1.77644	0.562922	49.85	29.55	0.592778	1.68697	0.362799	1.03866	0.962775	0.349294	1.3153	1.08724	2.86292	1.20976	0.760281	0.826609	2.75635	0.919759
CPE1158	37.9	70.35	1.8562	0.538735	65.8	155	2.35562	0.424516	117	100.5	0.858974	1.16418	0.648387	1.42857	0.7	0.453871	3.08707	1.77812	2.20327	1.73615	0.323932	0.575988	1.54229	0.562393
CPE1159	140.55	44.85	0.319104	3.13378	144	89.95	0.624653	1.60089	167	61	0.365269	2.7377	0.678155	1.36009	0.735246	0.49861	1.18819	1.15972	2.00557	1.02455	0.841617	0.976042	1.47459	0.862275
CPE1160	33.15	13.25	0.399698	2.50189	25.05	20.95	0.836327	1.1957	44.9	16.55	0.368597	2.71299	0.789976	1.24906	0.800604	0.632458	1.35445	1.79242	1.58113	0.755656	0.738307	1.32335	1.26586	0.557906
CPE1161	154.05	130	0.843882	1.185	133.95	96.05	0.717059	1.39459	177.2	72.05	0.406603	2.4594	0.75013	0.554231	1.8043	1.35346	1.15028	1.32288	0.738846	0.869523	0.869357	1.15006	1.3331	0.755926
CPE1162	64.35	22.5	0.34965	2.86	48.75	44.3	0.908718	1.10045	42.6	36	0.84507	1.18333	0.812641	1.6	0.625	0.507901	0.662005	0.873846	1.96889	0.757576	1.51056	1.32	1.23056	1.14437
CPE1163	31.1	72	2.31511	0.431944	30.2	135.65	4.49172	0.222632	46.4	147.05	3.16918	0.315539	1.08404	2.04236	0.489629	0.530778	1.49196	1.53642	1.88403	0.971061	0.670259	1.0298	0.922475	0.650862
CPE1164	0	0.6	#DIV/0!	0	0	0	#DIV/0!	#DIV/0!	0.25	0.3	1.2	0.833333	#DIV/0!	0.5	2	#DIV/0!	#DIV/0!	#DIV/0!	0	#DIV/0!	0	#DIV/0!	0	0
CPE1165	52.95	1054.3	19.9112	0.0502229	117.95	642.95	5.45104	0.183451	205.75	680.9	3.30936	0.302174	1.05902	0.645831	1.54839	1.63979	3.88574	1.74438	0.609836	2.22757	0.257351	0.448919	0.944265	0.573269
CPE1166	23.75	11.9	0.501053	1.9958	23.45	63	2.68657	0.372222	41.05	159.55	3.88672	0.257286	2.53254	13.4076	0.0745848	0.188889	1.72842	1.75053	5.29412	0.987368	0.578563	1.01279	0.394861	0.571255
CPE1167	11.45	419.25	36.6157	0.0273107	5.95	26.8	4.5042	0.222015	9.35	17.8	1.90374	0.525281	0.664179	0.0424568	23.5534	15.6437	0.816594	1.57143	0.0639237	0.519651	1.2246	1.92437	1.50562	0.636364
CPE1168	63.5	41.1	0.647244	1.54501	45.9	134.6	2.93246	0.34101	349.1	210.7	0.603552	1.65686	1.56538	5.12652	0.195064	0.305349	5.49764	7.60566	3.27494	0.722835	0.181896	1.38344	0.638823	0.131481
CPE1169	1194.25	148.75	0.124555	8.02857	744.55	264.6	0.355382	2.81387	474.55	462.05	0.973659	1.02705	1.74622	3.10622	0.321935	0.562169	0.397362	0.637365	1.77882	0.623446	2.51659	1.60399	0.572665	1.56896
CPE1170	553.9	293.25	0.529428	1.88883	470.35	345.05	0.733603	1.36314	571.45	390.9	0.684049	1.46188	1.13288	1.33299	0.750192	0.849877	1.03168	1.21495	1.17664	0.84916	0.969289	1.17763	0.882707	0.823082
CPE1171	109.45	211.2	1.92965	0.518229	89.75	133.45	1.48691	0.672537	307.45	104.35	0.339405	2.94633	0.781941	0.494081	2.02396	1.58262	2.80905	3.42563	0.631866	0.820009	0.355993	1.2195	1.27887	0.291917
CPE1172	192.9	27.8	0.144116	6.93885	111.4	64.2	0.576302	1.7352	211.65	74.55	0.352232	2.83903	1.16121	2.68165	0.372904	0.433022	1.0972	1.89991	2.30935	0.577501	0.91141	1.7316	0.861167	0.526341
CPE1174	76.05	112.75	1.48258	0.674501	105.05	103.35	0.983817	1.01645	301.5	146.65	0.486401	2.05592	1.41896	1.30067	0.768837	1.09095	3.9645	2.87006	0.91663	1.38133	0.252239	0.723941	0.704739	0.348425
CPE1176	106.5	23	0.215962	4.63043	17.2	36.15	2.10174	0.475795	67.25	9.3	0.13829	7.23118	0.257261	0.404348	2.47312	0.636238	0.631455	3.90988	1.57174	0.161502	1.58364	6.19186	3.8871	0.255762
CPE1177	4367.05	4.25	0.000973197	1027.54	2	5.7	2.85	0.350877	7.05	5.6	0.794326	1.25893	0.982456	1.31765	0.758929	0.745614	0.00161436	3.525	1.34118	0.000457975	619.44	2183.52	1.01786	0.283688
CPE1178	4365.3	4.2	0.000962133	1039.36	2.05	5.45	2.65854	0.376147	6.25	4.85	0.776	1.28866	0.889908	1.15476	0.865979	0.770642	0.00143175	3.04878	1.29762	0.000469613	698.448	2129.41	1.12371	0.328
CPE1179	4067.8	3.65	0.000897291	1114.47	1.2	4.3	3.58333	0.27907	4.8	4.8	1	1	1.11628	1.31507	0.760417	0.848837	0.00118	4	1.17808	0.000295	847.458	3389.83	0.895833	0.25
CPE1180	2522.75	3.05	0.001209	827.131	0.7	3.1	4.42857	0.225806	3.35	2.9	0.865672	1.15517	0.935484	0.95082	1.05172	0.983871	0.00132792	4.78571	1.01639	0.000277475	753.06	3603.93	1.06897	0.208955
CPE1181	9084.95	9.85	0.00108421	922.33	3.15	9.1	2.88889	0.346154	9.9	11.2	1.13131	0.883929	1.23077	1.13706	0.879464	1.08242	0.00108971	3.14286	0.923858	0.000346727	917.672	2884.11	0.8125	0.318182
CPE1182	2924.35	3.75	0.00128234	779.827	1.05	5.05	4.80952	0.207921	4.25	3.85	0.905882	1.1039	0.762376	1.02667	0.974026	0.742574	0.00145331	4.04762	1.34667	0.000359054	688.082	2785.1	1.31169	0.247059
CPE1183	2575.5	3.35	0.00130072	768.806	1.05	4	3.80952	0.2625	2.8	3.55	1.26786	0.788732	0.8875	1.0597	0.943662	0.8375	0.00108717	2.66667	1.19403	0.000407688	919.821	2452.86	1.12676	0.375
CPE1184	458.3	3444.35	7.51549	0.133058	979	3058	3.1236	0.320144	1817.8	1347.95	0.741528	1.34857	0.440795	0.391351	2.55525	1.12634	3.9664	1.85679	0.887831	2.13616	0.252118	0.468131	2.26863	0.538563
CPE1185	86.2	1042.4	12.0928	0.0826938	69.05	313	4.53295	0.220607	112.7	152.05	1.34916	0.741204	0.485783	0.145865	6.85564	3.33035	1.30742	1.63215	0.300269	0.801044	0.764862	1.24837	2.05853	0.612689
CPE1186	116.05	39.95	0.344248	2.90488	92.95	83.45	0.897795	1.11384	183.45	52.2	0.284546	3.51437	0.625524	1.30663	0.765326	0.47873	1.58078	1.97364	2.08886	0.800948	0.632597	1.24852	1.59866	0.506678
CPE1187	179.1	67.25	0.375489	2.6632	221.1	108.9	0.492537	2.0303	254.05	146.45	0.576461	1.73472	1.34481	2.1777	0.459201	0.617539	1.41848	1.14903	1.61933	1.23451	0.704979	0.810041	0.743598	0.870301
CPE1188	290.9	123.45	0.424373	2.35642	174.15	245.05	1.40712	0.710671	368.95	259.6	0.703618	1.42122	1.05938	2.10288	0.475539	0.503775	1.26831	2.11858	1.98501	0.598659	0.788454	1.6704	0.943952	0.472015
CPE1189	331.45	129.55	0.390858	2.55847	290.05	266.5	0.918807	1.08837	306.55	244.2	0.796607	1.25532	0.916323	1.88499	0.530508	0.486116	0.924876	1.05689	2.05712	0.875094	1.08123	1.14273	1.09132	0.946175
CPE1190	65.75	19.05	0.289734	3.45144	65	13.7	0.210769	4.74453	96.4	40.25	0.417531	2.39503	2.93796	2.11286	0.473292	1.39051	1.46616	1.48308	0.71916	0.988593	0.682054	1.01154	0.340373	0.674274
CPE1191	39.8	87	2.18593	0.457471	33.15	69.85	2.10709	0.474588	71.8	67.2	0.935933	1.06845	0.962062	0.772414	1.29464	1.24553	1.80402	2.16591	0.802874	0.832915	0.554318	1.2006	1.03943	0.461699
CPE1192	5.9	5.1	0.864407	1.15686	4.35	4.95	1.13793	0.878788	6.85	4.3	0.627737	1.59302	0.868687	0.843137	1.18605	1.0303	1.16102	1.57471	0.970588	0.737288	0.861314	1.35632	1.15116	0.635036
CPE1193	17.4	13.55	0.778736	1.28413	10.7	10.45	0.976636	1.02392	16.25	8.8	0.541538	1.84659	0.842105	0.649446	1.53977	1.29665	0.933908	1.51869	0.771218	0.614943	1.07077	1.62617	1.1875	0.658462
CPE1194	43.45	13.85	0.318757	3.13718	27.4	36.6	1.33577	0.748634	42.4	26.65	0.628538	1.59099	0.728142	1.92419	0.5197	0.378415	0.975834	1.54745	2.6426	0.63061	1.02476	1.58577	1.37336	0.646226
CPE1195	70.75	32.2	0.455124	2.1972	44.3	47.05	1.06208	0.941552	44.6	36.75	0.823991	1.21361	0.781084	1.1413	0.87619	0.684378	0.630389	1.00677	1.46118	0.626148	1.58632	1.59707	1.28027	0.993274
CPE1196	144.35	41.05	0.284378	3.51644	78.15	55.25	0.706974	1.41448	81.95	40.75	0.497254	2.01104	0.737557	0.992692	1.00736	0.742986	0.567717	1.04862	1.34592	0.541392	1.76144	1.84709	1.35583	0.95363
CPE1197	9.4	24.05	2.55851	0.390852	11.8	21.7	1.83898	0.543779	25.3	19.3	0.762846	1.31088	0.889401	0.802495	1.24611	1.10829	2.69149	2.14407	0.902287	1.25532	0.371542	0.79661	1.12435	0.466403
CPE1200	9.15	22.35	2.44262	0.409396	5.2	26.2	5.03846	0.198473	22.85	3.25	0.142232	7.03077	0.124046	0.145414	6.87692	0.853053	2.49727	4.39423	1.17226	0.568306	0.400438	1.75962	8.06154	0.227571
CPE1201	3.8	10.8	2.84211	0.351852	3.25	13.1	4.03077	0.248092	7	0.8	0.114286	8.75	0.0610687	0.0740741	13.5	0.824427	1.84211	2.15385	1.21296	0.855263	0.542857	1.16923	16.375	0.464286
CPE1202	2.2	0.9	0.409091	2.44444	0.9	1.8	2	0.5	1.8	1.15	0.638889	1.56522	0.638889	1.27778	0.782609	0.5	0.818182	2	2	0.409091	1.22222	2.44444	1.56522	0.5
CPE1203	207.95	71.75	0.345035	2.89826	155.2	171.9	1.1076	0.90285	312	107.1	0.343269	2.91317	0.623037	1.49268	0.669935	0.417394	1.50036	2.01031	2.39582	0.746333	0.666506	1.33988	1.60504	0.497436
CPE1204	147.1	62.7	0.426241	2.34609	125.65	118.55	0.943494	1.05989	168.4	75.1	0.445962	2.24234	0.633488	1.19777	0.834887	0.528891	1.1448	1.34023	1.89075	0.854181	0.873515	1.17071	1.57856	0.74614
CPE1205	119.55	100.05	0.836888	1.1949	110.3	114.35	1.03672	0.964582	167.75	67.45	0.402086	2.48703	0.589856	0.674163	1.48332	0.874945	1.40318	1.52085	1.14293	0.922627	0.712668	1.08386	1.69533	0.657526
CPE1206	1.95	1.9	0.974359	1.02632	1.55	3.15	2.03226	0.492063	4.15	5.15	1.24096	0.805825	1.63492	2.71053	0.368932	0.603175	2.12821	2.67742	1.65789	0.794872	0.46988	1.25806	0.61165	0.373494
CPE1207	153.2	35.3	0.230418	4.33994	86.45	59.05	0.683054	1.46401	83.75	27.3	0.32597	3.06777	0.46232	0.773371	1.29304	0.597798	0.546671	0.968768	1.6728	0.564295	1.82925	1.77212	2.163	1.03224
CPE1209	799.05	2110.4	2.64114	0.378625	821.2	1768.1	2.15307	0.464453	2619.45	2459.85	0.939071	1.06488	1.39124	1.16558	0.857938	1.1936	3.27821	3.18978	0.837803	1.02772	0.305045	0.973027	0.718784	0.313501
CPE1210	1150.3	1101.7	0.95775	1.04411	1047	804.95	0.768816	1.3007	758.15	318.7	0.420365	2.37888	0.395925	0.28928	3.45686	1.36866	0.659089	0.724117	0.730644	0.910197	1.51725	1.09866	2.52573	1.38099
CPE1211	511.7	1079.7	2.11003	0.473928	611.45	1336.1	2.18513	0.457638	798.7	1526.65	1.91142	0.523172	1.14262	1.41396	0.707235	0.808098	1.56088	1.30624	1.23747	1.19494	0.640666	0.836863	0.875184	0.765557
CPE1212	720.25	45.75	0.0635196	15.7432	11.25	39.8	3.53778	0.282663	37.75	16.9	0.447682	2.23373	0.424623	0.369399	2.7071	1.1495	0.0524124	3.35556	0.869945	0.0156196	19.0795	64.0222	2.35503	0.298013
CPE1217	19.9	11.15	0.560302	1.78475	20.65	24.7	1.19613	0.836032	37.65	22.65	0.601594	1.66225	0.917004	2.03139	0.492274	0.451417	1.89196	1.82324	2.21525	1.03769	0.528552	0.96368	1.09051	0.548473
CPE1218	46.5	58.55	1.25914	0.794193	73.85	79.75	1.07989	0.926019	175.9	89.8	0.510517	1.9588	1.12602	1.53373	0.652004	0.734169	3.7828	2.38186	1.36208	1.58817	0.264355	0.629655	0.888085	0.419841
CPE1219	75.05	59.55	0.793471	1.26029	98.95	86.65	0.875695	1.14195	128.35	82	0.638878	1.56524	0.946336	1.37699	0.72622	0.687248	1.71019	1.29712	1.45508	1.31845	0.584729	0.758464	1.05671	0.770939
CPE1220	48.4	45.95	0.94938	1.05332	67.6	53.75	0.795118	1.25767	69.35	50.55	0.728911	1.37191	0.940465	1.10011	0.909001	0.854884	1.43285	1.02589	1.16975	1.39669	0.697909	0.715976	1.0633	0.974766
CPE1221	83.2	71.5	0.859375	1.16364	97.95	79.2	0.808576	1.23674	146.15	80.5	0.550804	1.81553	1.01641	1.12587	0.888199	0.902778	1.75661	1.49209	1.10769	1.17728	0.569278	0.849413	0.983851	0.670202
CPE1222	28.7	36.75	1.28049	0.780952	37	37.95	1.02568	0.974967	61.7	44.75	0.725284	1.37877	1.17918	1.21769	0.821229	0.968379	2.14983	1.66757	1.03265	1.2892	0.465154	0.775676	0.848045	0.599676
CPE1223	39.95	34.2	0.85607	1.16813	62.9	44.65	0.709857	1.40873	48	39.1	0.814583	1.22762	0.8757	1.14327	0.87468	0.765957	1.2015	0.763116	1.30556	1.57447	0.832292	0.635135	1.14194	1.31042
CPE1224	16.2	18.3	1.12963	0.885246	13.45	24.6	1.829	0.546748	131.15	38.5	0.293557	3.40649	1.56504	2.10383	0.475325	0.743902	8.09568	9.75093	1.34426	0.830247	0.123523	1.20446	0.638961	0.102554
CPE1225	28.65	36.8	1.28447	0.778533	39.2	42.5	1.08418	0.922353	92.45	56.75	0.613845	1.62907	1.33529	1.54212	0.648458	0.865882	3.22688	2.35842	1.15489	1.36824	0.309897	0.730867	0.748899	0.424013
CPE1226	79.4	89.1	1.12217	0.891134	114.65	78.6	0.685565	1.45865	123.25	97.7	0.792698	1.26151	1.243	1.09652	0.911975	1.13359	1.55227	1.07501	0.882155	1.44395	0.644219	0.692543	0.804504	0.930223
CPE1227	98.95	95.7	0.967155	1.03396	117.75	70.85	0.601699	1.66196	86.8	72.35	0.833525	1.19972	1.02117	0.756008	1.32274	1.35074	0.877211	0.737155	0.740334	1.18999	1.13998	0.84034	0.979267	1.35657
CPE1228	113.8	97.55	0.857206	1.16658	98.55	101.15	1.02638	0.974296	256.3	185.2	0.722591	1.38391	1.83094	1.89851	0.526728	0.964409	2.2522	2.60071	1.0369	0.865993	0.444011	1.15474	0.546166	0.38451
CPE1229	204.3	257.85	1.26211	0.792321	124.9	284.8	2.28022	0.438553	326.8	368.05	1.12622	0.887923	1.29231	1.42738	0.700584	0.905372	1.59961	2.61649	1.10452	0.611356	0.625153	1.63571	0.773808	0.382191
CPE1230	5.75	11.55	2.0087	0.497835	2.05	12.15	5.92683	0.168724	19.1	29.1	1.52356	0.656357	2.39506	2.51948	0.396907	0.950617	3.32174	9.31707	1.05195	0.356522	0.301047	2.80488	0.417526	0.10733
CPE1231	75.95	260.65	3.43186	0.291387	85.1	220.95	2.59636	0.385155	89.45	167.5	1.87255	0.53403	0.75809	0.642624	1.55612	1.17968	1.17775	1.05112	0.847688	1.12047	0.849078	0.892479	1.3191	0.951369
CPE1232	5805.4	664.15	0.114402	8.7411	5793.35	5037.15	0.869471	1.15012	4608.9	3078	0.667838	1.49737	0.61106	4.6345	0.215773	0.13185	0.793899	0.79555	7.58436	0.997924	1.25961	1.00208	1.6365	1.25699
CPE1233	8187.7	840.7	0.102678	9.73915	6917.5	6090.95	0.880513	1.1357	7168.2	4362.05	0.608528	1.64331	0.716153	5.18859	0.19273	0.138024	0.875484	1.03624	7.24509	0.844865	1.14223	1.18362	1.39635	0.965026
CPE1234	2.85	5	1.75439	0.57	2.55	6.2	2.43137	0.41129	5.3	2.3	0.433962	2.30435	0.370968	0.46	2.17391	0.806452	1.85965	2.07843	1.24	0.894737	0.537736	1.11765	2.69565	0.481132
CPE1235	2.45	1.8	0.734694	1.36111	2.25	4.2	1.86667	0.535714	2.8	3.35	1.19643	0.835821	0.797619	1.86111	0.537313	0.428571	1.14286	1.24444	2.33333	0.918367	0.875	1.08889	1.25373	0.803571
CPE1236	90.7	633.6	6.98567	0.14315	156.45	610.9	3.90476	0.256098	234.2	430.25	1.83711	0.544335	0.704289	0.679056	1.47263	1.03716	2.58214	1.49696	0.964173	1.72492	0.387276	0.579738	1.41987	0.668019
CPE1237	7.75	20.15	2.6	0.384615	6.95	27.5	3.95683	0.252727	105.45	58.35	0.553343	1.8072	2.12182	2.89578	0.34533	0.732727	13.6065	15.1727	1.36476	0.896774	0.0734945	1.11511	0.471294	0.065908
CPE1238	19.05	4.75	0.249344	4.01053	25.25	18.25	0.722772	1.38356	43.3	19.9	0.459584	2.17588	1.09041	4.18947	0.238693	0.260274	2.27297	1.71485	3.84211	1.32546	0.439954	0.754455	0.917085	0.583141
CPE1240	167.1	111.15	0.665171	1.50337	108.5	145.15	1.33779	0.747503	123.15	213.65	1.73488	0.57641	1.47193	1.92218	0.520243	0.76576	0.736984	1.13502	1.30589	0.649312	1.35688	1.54009	0.679382	0.881039
CPE1241	45.55	21.95	0.481888	2.07517	29.4	24.15	0.821429	1.21739	21.6	8.3	0.384259	2.60241	0.343685	0.378132	2.64458	0.908903	0.474204	0.734694	1.10023	0.645445	2.1088	1.54932	2.90964	1.36111
CPE1242	11.05	6.1	0.552036	1.81148	8.6	13.75	1.59884	0.625455	25.75	9.3	0.361165	2.76882	0.676364	1.52459	0.655914	0.443636	2.33032	2.99419	2.2541	0.778281	0.429126	1.28488	1.47849	0.333981
CPE1243	5.25	15.3	2.91429	0.343137	5.05	19.5	3.86139	0.258974	53.05	27.45	0.517436	1.9326	1.40769	1.79412	0.557377	0.784615	10.1048	10.505	1.27451	0.961905	0.0989632	1.0396	0.710383	0.0951932
CPE1244	34.85	52.55	1.50789	0.663178	34.3	68.35	1.99271	0.501829	58	92.1	1.58793	0.62975	1.34748	1.75262	0.570575	0.768837	1.66428	1.69096	1.30067	0.984218	0.600862	1.01603	0.742128	0.591379
CPE1245	67.2	59.15	0.880208	1.13609	49	87.95	1.7949	0.557135	100.9	90.7	0.89891	1.11246	1.03127	1.53339	0.65215	0.672541	1.50149	2.05918	1.4869	0.729167	0.666006	1.37143	0.96968	0.485629
CPE1246	0.75	0.9	1.2	0.833333	0.6	0.95	1.58333	0.631579	1.85	1.55	0.837838	1.19355	1.63158	1.72222	0.580645	0.947368	2.46667	3.08333	1.05556	0.8	0.405405	1.25	0.612903	0.324324
CPE1247	11.25	3.7	0.328889	3.04054	4.9	4.8	0.979592	1.02083	8.05	4.45	0.552795	1.80899	0.927083	1.2027	0.831461	0.770833	0.715556	1.64286	1.2973	0.435556	1.39752	2.29592	1.07865	0.608696
CPE1248	39.85	46.95	1.17817	0.848775	29.6	58.25	1.96791	0.508155	78.8	68.65	0.871193	1.14785	1.17854	1.46219	0.683904	0.806009	1.97742	2.66216	1.24068	0.742785	0.505711	1.34628	0.848507	0.375635
CPE1249	21.05	65	3.08789	0.323846	29.45	66.6	2.26146	0.442192	28.25	18.7	0.661947	1.5107	0.280781	0.287692	3.47594	0.975976	1.34204	0.959253	1.02462	1.39905	0.745133	0.714771	3.5615	1.04248
CPE1250	0.75	3.95	5.26667	0.189873	0.75	6.35	8.46667	0.11811	5.05	1.35	0.267327	3.74074	0.212598	0.341772	2.92593	0.622047	6.73333	6.73333	1.60759	1	0.148515	1	4.7037	0.148515
CPE1251	1.05	2.65	2.52381	0.396226	0.95	3.75	3.94737	0.253333	1.8	0.4	0.222222	4.5	0.106667	0.150943	6.625	0.706667	1.71429	1.89474	1.41509	0.904762	0.583333	1.10526	9.375	0.527778
CPE1252	180.6	235.45	1.30371	0.767042	183.55	375.6	2.04631	0.488685	585.9	196	0.334528	2.98929	0.521832	0.832449	1.20128	0.626864	3.24419	3.19205	1.59524	1.01633	0.308244	0.983928	1.91633	0.313279
CPE1253	0.3	0.4	1.33333	0.75	0.05	1.25	25	0.04	1	0.15	0.15	6.66667	0.12	0.375	2.66667	0.32	3.33333	20	3.125	0.166667	0.3	6	8.33333	0.05
CPE1254	0.3	0.05	0.166667	6	0.5	0.35	0.7	1.42857	0.2	0.15	0.75	1.33333	0.428571	3	0.333333	0.142857	0.666667	0.4	7	1.66667	1.5	0.6	2.33333	2.5
CPE1255	0.05	0.1	2	0.5	0.1	0.05	0.5	2	0.05	0	0	#DIV/0!	0	0	#DIV/0!	2	1	0.5	0.5	2	1	0.5	#DIV/0!	2
CPE1256	0.15	0.05	0.333333	3	0.05	0.25	5	0.2	0.15	0.1	0.666667	1.5	0.4	2	0.5	0.2	1	3	5	0.333333	1	3	2.5	0.333333
CPE1257	0.7	61.55	87.9286	0.0113729	0.6	19.65	32.75	0.0305344	0.75	2.85	3.8	0.263158	0.145038	0.0463038	21.5965	3.13232	1.07143	1.25	0.319253	0.857143	0.933333	1.16667	6.89474	0.8
CPE1258	271.85	117.35	0.431672	2.31657	307.05	172.35	0.561309	1.78155	207.25	117.85	0.568637	1.75859	0.683783	1.00426	0.995757	0.680882	0.762369	0.674972	1.46868	1.12948	1.3117	0.885361	1.46245	1.48154
CPE1259	14.25	6.85	0.480702	2.08029	20.55	21.05	1.02433	0.976247	22.2	10.15	0.457207	2.18719	0.482185	1.48175	0.674877	0.325416	1.55789	1.08029	3.07299	1.44211	0.641892	0.693431	2.07389	0.925676
CPE1260	8.1	16.15	1.99383	0.501548	7.2	10.65	1.47917	0.676056	6.85	7.6	1.10949	0.901316	0.713615	0.470588	2.125	1.51643	0.845679	0.951389	0.659443	0.888889	1.18248	1.125	1.40132	1.05109
CPE1261	17.25	25.45	1.47536	0.6778	11.6	16.7	1.43966	0.694611	11.5	20.95	1.82174	0.548926	1.25449	0.823183	1.2148	1.52395	0.666667	0.991379	0.656189	0.672464	1.5	1.48707	0.797136	1.0087
CPE1263	59.95	35.6	0.593828	1.68399	53.35	105.95	1.98594	0.503539	80.55	78.65	0.976412	1.02416	0.742331	2.20927	0.452638	0.336008	1.34362	1.50984	2.97612	0.889908	0.744258	1.12371	1.34711	0.662322
CPE1264	2.2	2.65	1.20455	0.830189	1.75	4.35	2.48571	0.402299	1.9	2.8	1.47368	0.678571	0.643678	1.0566	0.946429	0.609195	0.863636	1.08571	1.64151	0.795455	1.15789	1.25714	1.55357	0.921053
CPE1265	8.1	27.8	3.4321	0.291367	8.6	22.4	2.60465	0.383929	13.85	11.1	0.801444	1.24775	0.495536	0.399281	2.5045	1.24107	1.70988	1.61047	0.805755	1.06173	0.584838	0.94186	2.01802	0.620939
CPE1266	1	1.8	1.8	0.555556	0.95	2.15	2.26316	0.44186	1.65	1.45	0.878788	1.13793	0.674419	0.805556	1.24138	0.837209	1.65	1.73684	1.19444	0.95	0.606061	1.05263	1.48276	0.575758
CPE1267	12.4	1.85	0.149194	6.7027	4.4	2.15	0.488636	2.04651	5.35	2.75	0.514019	1.94545	1.27907	1.48649	0.672727	0.860465	0.431452	1.21591	1.16216	0.354839	2.31776	2.81818	0.781818	0.82243
CPE1268	30	4.15	0.138333	7.22892	6.3	4.15	0.65873	1.51807	7.65	2.45	0.320261	3.12245	0.590361	0.590361	1.69388	1	0.255	1.21429	1	0.21	3.92157	4.7619	1.69388	0.823529
CPE1269	48.6	5.7	0.117284	8.52632	7.45	3.55	0.47651	2.09859	9.05	2.55	0.281768	3.54902	0.71831	0.447368	2.23529	1.60563	0.186214	1.21477	0.622807	0.153292	5.37017	6.52349	1.39216	0.823204
CPE1270	13.7	4.35	0.317518	3.14943	6.3	3.3	0.52381	1.90909	5.4	2.25	0.416667	2.4	0.681818	0.517241	1.93333	1.31818	0.394161	0.857143	0.758621	0.459854	2.53704	2.1746	1.46667	1.16667
CPE1271	5.75	1.5	0.26087	3.83333	3.4	1.25	0.367647	2.72	2.6	1.1	0.423077	2.36364	0.88	0.733333	1.36364	1.2	0.452174	0.764706	0.833333	0.591304	2.21154	1.69118	1.13636	1.30769
CPE1274	9.35	5	0.534759	1.87	12.7	12.9	1.01575	0.984496	28.2	15.65	0.554965	1.80192	1.21318	3.13	0.319489	0.387597	3.01604	2.22047	2.58	1.35829	0.33156	0.73622	0.824281	0.450355
CPE1275	28.6	13.05	0.456294	2.19157	7.75	9.05	1.16774	0.856354	14.9	8.55	0.573826	1.74269	0.944751	0.655172	1.52632	1.44199	0.520979	1.92258	0.693487	0.270979	1.91946	3.69032	1.05848	0.520134
CPE1276	8.65	6.95	0.803468	1.2446	3.35	4	1.19403	0.8375	7.2	3.45	0.479167	2.08696	0.8625	0.496403	2.01449	1.7375	0.83237	2.14925	0.57554	0.387283	1.20139	2.58209	1.15942	0.465278
CPE1277	1137.6	242.65	0.2133	4.68823	1079.75	2036.05	1.88567	0.530316	1381.1	1023.4	0.741004	1.34952	0.50264	4.2176	0.237102	0.119177	1.21405	1.27909	8.39089	0.949147	0.823691	1.05358	1.9895	0.781804
CPE1278	879.05	232.15	0.264092	3.78656	801.4	1582.45	1.97461	0.50643	1554.2	806.05	0.518627	1.92817	0.509368	3.47211	0.288009	0.146703	1.76805	1.93936	6.8165	0.911666	0.565596	1.09689	1.96322	0.515635
CPE1279	8.75	26.05	2.97714	0.335893	5.1	22.8	4.47059	0.223684	7.95	2.1	0.264151	3.78571	0.0921053	0.0806142	12.4048	1.14254	0.908571	1.55882	0.87524	0.582857	1.10063	1.71569	10.8571	0.641509
CPE1281	68.55	182.4	2.66083	0.375822	54.95	212.8	3.87261	0.258224	86.5	15.45	0.178613	5.59871	0.0726034	0.0847039	11.8058	0.857143	1.26185	1.57416	1.16667	0.801605	0.792486	1.2475	13.7735	0.63526
CPE1282	1.8	0.8	0.444444	2.25	16.3	6.55	0.40184	2.48855	34.3	2.15	0.0626822	15.9535	0.328244	2.6875	0.372093	0.122137	19.0556	2.10429	8.1875	9.05556	0.0524781	0.110429	3.04651	0.475219
CPE1283	44.95	67.1	1.49277	0.669896	46.3	56.9	1.22894	0.813708	34.15	56.65	1.65886	0.602824	0.995606	0.844262	1.18447	1.17926	0.759733	0.737581	0.847988	1.03003	1.31625	0.970842	1.00441	1.35578
CPE1284	560.6	18.95	0.0338031	29.5831	208.4	27.15	0.130278	7.67587	267.05	37.15	0.139113	7.18843	1.36832	1.96042	0.510094	0.697974	0.476365	1.28143	1.43272	0.371745	2.09923	2.69002	0.730821	0.780378
CPE1285	15.1	11.6	0.768212	1.30172	15.65	19.9	1.27157	0.786432	18.05	12.25	0.67867	1.47347	0.615578	1.05603	0.946939	0.582915	1.19536	1.15335	1.71552	1.03642	0.836565	0.964856	1.62449	0.867036
CPE1286	50.8	29.6	0.582677	1.71622	50.9	42.8	0.840864	1.18925	50.75	26.55	0.523153	1.91149	0.620327	0.896959	1.11488	0.691589	0.999016	0.997053	1.44595	1.00197	1.00099	0.998035	1.61205	1.00296
CPE1287	6.65	8.85	1.33083	0.751412	6.95	15.85	2.28058	0.438486	23.6	17.7	0.75	1.33333	1.11672	2	0.5	0.55836	3.54887	3.39568	1.79096	1.04511	0.28178	0.956835	0.89548	0.294492
CPE1288	9.7	18.45	1.90206	0.525745	7.65	22.9	2.99346	0.334061	50.35	16.35	0.324727	3.07951	0.713974	0.886179	1.12844	0.805677	5.19072	6.5817	1.24119	0.78866	0.192651	1.26797	1.40061	0.151936
CPE1289	92.95	62.25	0.669715	1.49317	71.8	125.85	1.75279	0.57052	164.05	20.15	0.122828	8.14144	0.160111	0.323695	3.08933	0.494636	1.76493	2.28482	2.02169	0.772458	0.566596	1.29457	6.24566	0.437671
CPE1292	345.8	296.2	0.856564	1.16745	304.8	395	1.29593	0.771646	949	749.7	0.789989	1.26584	1.89797	2.53106	0.395091	0.749873	2.74436	3.11352	1.33356	0.881434	0.364384	1.13451	0.526877	0.32118
CPE1293	1.05	6.15	5.85714	0.170732	0.55	3.35	6.09091	0.164179	1.4	2.1	1.5	0.666667	0.626866	0.341463	2.92857	1.83582	1.33333	2.54545	0.544715	0.52381	0.75	1.90909	1.59524	0.392857
CPE1294	2.5	22.8	9.12	0.109649	0.6	6.85	11.4167	0.0875912	5	2.65	0.53	1.88679	0.386861	0.116228	8.60377	3.32847	2	8.33333	0.300439	0.24	0.5	4.16667	2.58491	0.12
CPE1295	235.7	200.95	0.852567	1.17293	112.75	224	1.9867	0.503348	219.35	206.55	0.941646	1.06197	0.922098	1.02787	0.972888	0.897098	0.930632	1.94545	1.11471	0.478362	1.07454	2.09047	1.08448	0.514019
CPE1296	173.85	61.45	0.353466	2.82913	78.8	196.4	2.49239	0.401222	125.7	151.6	1.20605	0.829156	0.771894	2.46705	0.405343	0.312882	0.723037	1.59518	3.19609	0.453264	1.38305	2.20622	1.29551	0.626889
CPE1297	575.45	400.9	0.696672	1.4354	261.5	283.55	1.08432	0.922236	560.15	252.55	0.450861	2.21798	0.890672	0.629958	1.58741	1.41386	0.973412	2.14207	0.707284	0.454427	1.02731	2.20057	1.12275	0.466839
CPE1298	3.65	1.2	0.328767	3.04167	1.75	4.55	2.6	0.384615	6.4	4.55	0.710938	1.40659	1	3.79167	0.263736	0.263736	1.75342	3.65714	3.79167	0.479452	0.570312	2.08571	1	0.273438
CPE1299	656.45	8684.2	13.229	0.0755913	1401.9	1591.7	1.13539	0.880756	991.9	3458.45	3.48669	0.286805	2.1728	0.398246	2.51101	5.45593	1.51101	0.70754	0.183287	2.13558	0.661811	0.468257	0.460235	1.41335
CPE1300	22.9	48.95	2.13755	0.467824	62.2	47.5	0.763666	1.30947	63.9	2287	35.7903	0.0279405	48.1474	46.7211	0.0214036	1.03053	2.79039	1.02733	0.970378	2.71616	0.358372	0.368167	0.0207696	0.973396
CPE1301	1153.5	624.25	0.541179	1.84782	1163.95	1215.3	1.04412	0.957747	919.05	944.5	1.02769	0.973055	0.777174	1.51302	0.660932	0.513659	0.796749	0.789596	1.94682	1.00906	1.2551	0.991022	1.28671	1.26647
CPE1302	5402	1653.05	0.306007	3.2679	6501.75	5609.15	0.862714	1.15913	4540.15	5322.2	1.17225	0.853059	0.948843	3.21962	0.310595	0.294706	0.840457	0.698297	3.39321	1.20358	1.18983	0.830853	1.05392	1.43206
CPE1303	6986.05	1726.75	0.247171	4.04578	5589.9	5853.65	1.04718	0.954943	4276	4049.7	0.947077	1.05588	0.691825	2.34527	0.42639	0.294987	0.612077	0.764951	3.38998	0.800152	1.63378	1.24976	1.44545	1.30727
CPE1304	18393.8	4129.5	0.224505	4.45424	15657.2	13984	0.893129	1.11966	16539.3	17893.9	1.0819	0.924298	1.27961	4.3332	0.230776	0.295303	0.899181	1.05634	3.38635	0.851224	1.11212	1.17478	0.78149	0.946667
CPE1305	217.6	143.25	0.658318	1.51902	367.45	551.8	1.5017	0.665912	541.65	525.4	0.969999	1.03093	0.952157	3.66771	0.272649	0.259605	2.4892	1.47408	3.85201	1.68865	0.401735	0.592189	1.05025	0.67839
CPE1306	23.9	53.35	2.23222	0.447985	30.7	53.9	1.7557	0.569573	38.55	82.6	2.14267	0.466707	1.53247	1.54827	0.645884	0.989796	1.61297	1.2557	1.01031	1.28452	0.619974	0.778502	0.652542	0.796368
CPE1307	115.35	39.4	0.341569	2.92766	48.8	71.3	1.46107	0.684432	91.45	115.1	1.25861	0.794526	1.61431	2.92132	0.342311	0.552595	0.792805	1.87398	1.80964	0.42306	1.26134	2.36373	0.619461	0.533625
CPE1308	57.5	29.25	0.508696	1.96581	25.9	49.35	1.90541	0.524823	66.05	64.4	0.975019	1.02562	1.30496	2.20171	0.454193	0.592705	1.1487	2.55019	1.68718	0.450435	0.870553	2.22008	0.766304	0.392127
CPE1309	16.9	0.5	0.0295858	33.8	1.35	1.8	1.33333	0.75	1.65	1.35	0.818182	1.22222	0.75	2.7	0.37037	0.277778	0.0976331	1.22222	3.6	0.0798817	10.2424	12.5185	1.33333	0.818182
CPE1310	166.4	43.35	0.260517	3.83852	148.3	96.65	0.651719	1.5344	164.95	104.65	0.634435	1.57621	1.08277	2.41407	0.414238	0.448526	0.991286	1.11227	2.22953	0.891226	1.00879	1.12205	0.923555	0.89906
CPE1311	63.3	19.4	0.306477	3.26289	66.65	45.4	0.68117	1.46806	80.35	47.6	0.592408	1.68803	1.04846	2.45361	0.407563	0.427313	1.26935	1.20555	2.34021	1.05292	0.787803	0.949737	0.953782	0.829496
CPE1312	19.35	2.65	0.136951	7.30189	13.35	11	0.82397	1.21364	15.2	25.9	1.70395	0.586873	2.35455	9.77358	0.102317	0.240909	0.78553	1.13858	4.15094	0.689922	1.27303	1.44944	0.42471	0.878289
CPE1313	177.55	56.65	0.319065	3.13416	151.75	100.45	0.661944	1.5107	112.1	119.95	1.07003	0.934556	1.19413	2.11739	0.47228	0.563962	0.631371	0.738715	1.77317	0.854689	1.58385	1.17002	0.837432	1.3537
CPE1314	117.15	30.75	0.262484	3.80976	113.4	71.2	0.627866	1.5927	97.95	112.2	1.14548	0.872995	1.57584	3.64878	0.274064	0.431882	0.836108	0.863757	2.31545	0.96799	1.19602	1.03307	0.634581	1.15773
CPE1315	238.65	53.9	0.225854	4.42764	178.5	151.35	0.847899	1.17939	386.65	307.1	0.794258	1.25904	2.02907	5.69759	0.175513	0.356128	1.62016	2.16611	2.80798	0.747957	0.617225	1.33697	0.492836	0.461658
CPE1316	12.1	15.35	1.2686	0.788274	13.3	31.95	2.40226	0.416275	41.4	17.25	0.416667	2.4	0.539906	1.12378	0.889855	0.480438	3.42149	3.11278	2.08143	1.09917	0.292271	0.909774	1.85217	0.321256
CPE1317	39.3	18.45	0.469466	2.13008	30.55	34.15	1.11784	0.894583	50.7	34.35	0.677515	1.47598	1.00586	1.86179	0.537118	0.540264	1.29008	1.65957	1.85095	0.777354	0.775148	1.28642	0.994178	0.602564
CPE1318	59.75	79.15	1.32469	0.754896	50.7	151.55	2.98915	0.334543	74.9	191.65	2.55874	0.390817	1.2646	2.42135	0.412992	0.52227	1.25356	1.47732	1.91472	0.848536	0.79773	1.1785	0.790764	0.676903
CPE1319	72.75	89.95	1.23643	0.808783	59.45	155.05	2.60807	0.383425	96.6	181.65	1.88043	0.531792	1.17156	2.01946	0.495183	0.580135	1.32784	1.62489	1.72374	0.817182	0.753106	1.22372	0.853565	0.615424
CPE1320	12	17.05	1.42083	0.703812	10.3	29.65	2.87864	0.347386	25.85	43.25	1.67311	0.597688	1.45868	2.53666	0.39422	0.575042	2.15417	2.50971	1.739	0.858333	0.464217	1.16505	0.685549	0.398453
CPE1321	44.3	50.1	1.13093	0.884232	9.95	181.3	18.2211	0.0548814	13.95	49.6	3.55556	0.28125	0.27358	0.99002	1.01008	0.276338	0.314898	1.40201	3.61876	0.224605	3.17563	4.45226	3.65524	0.713262
CPE1322	64.25	47.1	0.733074	1.36412	10	161.5	16.15	0.0619195	8.3	43.85	5.28313	0.189282	0.271517	0.930998	1.07412	0.291641	0.129183	0.83	3.42887	0.155642	7.74096	6.425	3.68301	1.20482
CPE1323	38.9	23.85	0.613111	1.63103	12.95	37.8	2.91892	0.342593	17.6	42.15	2.39489	0.417556	1.11508	1.7673	0.565836	0.630952	0.452442	1.35907	1.58491	0.332905	2.21023	3.00386	0.896797	0.735795
CPE1324	0.25	0.1	0.4	2.5	0.5	6.4	12.8	0.078125	0.6	0.4	0.666667	1.5	0.0625	4	0.25	0.015625	2.4	1.2	64	2	0.416667	0.5	16	0.833333
CPE1325	1	0.35	0.35	2.85714	1.65	3.4	2.06061	0.485294	1.95	1.35	0.692308	1.44444	0.397059	3.85714	0.259259	0.102941	1.95	1.18182	9.71429	1.65	0.512821	0.606061	2.51852	0.846154
CPE1326	2.55	1.55	0.607843	1.64516	3.1	4.15	1.33871	0.746988	6.6	2.3	0.348485	2.86957	0.554217	1.48387	0.673913	0.373494	2.58824	2.12903	2.67742	1.21569	0.386364	0.822581	1.80435	0.469697
CPE1327	19.85	12.6	0.634761	1.5754	27.75	31.05	1.11892	0.89372	106.9	22.7	0.212348	4.70925	0.731079	1.80159	0.555066	0.405797	5.38539	3.85225	2.46429	1.39798	0.185688	0.715315	1.36784	0.259588
CPE1328	156.15	62.95	0.403138	2.48054	150.1	127.2	0.847435	1.18003	210.7	77.65	0.368533	2.71346	0.610456	1.23352	0.810689	0.49489	1.34934	1.40373	2.02065	0.961255	0.741101	1.04031	1.63812	0.712387
CPE1329	1698.95	749.75	0.441302	2.26602	1177.1	1123.25	0.954252	1.04794	3011.3	986.05	0.32745	3.0539	0.877854	1.31517	0.760357	0.667483	1.77245	2.55824	1.49817	0.69284	0.564192	1.44334	1.13914	0.390894
CPE1330	11.2	5.3	0.473214	2.11321	4.25	10.6	2.49412	0.400943	10	10.45	1.045	0.956938	0.985849	1.9717	0.507177	0.5	0.892857	2.35294	2	0.379464	1.12	2.63529	1.01435	0.425
CPE1331	4.75	1.95	0.410526	2.4359	2.55	3.5	1.37255	0.728571	3.85	4.55	1.18182	0.846154	1.3	2.33333	0.428571	0.557143	0.810526	1.5098	1.79487	0.536842	1.23377	1.86275	0.769231	0.662338
CPE1332	4.2	0.85	0.202381	4.94118	1	2.25	2.25	0.444444	2.15	2.15	1	1	0.955556	2.52941	0.395349	0.377778	0.511905	2.15	2.64706	0.238095	1.95349	4.2	1.04651	0.465116
CPE1333	9.25	1.6	0.172973	5.78125	1.35	3.5	2.59259	0.385714	2.05	2.95	1.43902	0.694915	0.842857	1.84375	0.542373	0.457143	0.221622	1.51852	2.1875	0.145946	4.5122	6.85185	1.18644	0.658537
CPE1334	2.9	0.25	0.0862069	11.6	0.25	1.05	4.2	0.238095	0.55	0.55	1	1	0.52381	2.2	0.454545	0.238095	0.189655	2.2	4.2	0.0862069	5.27273	11.6	1.90909	0.454545
CPE1335	7.45	4.8	0.644295	1.55208	3.45	6.5	1.88406	0.530769	11.1	4.9	0.441441	2.26531	0.753846	1.02083	0.979592	0.738462	1.48993	3.21739	1.35417	0.463087	0.671171	2.15942	1.32653	0.310811
CPE1336	3.05	6.4	2.09836	0.476562	1.25	1.85	1.48	0.675676	2.5	2.9	1.16	0.862069	1.56757	0.453125	2.2069	3.45946	0.819672	2	0.289062	0.409836	1.22	2.44	0.637931	0.5
CPE1337	2.85	6.2	2.17544	0.459677	1.35	1.8	1.33333	0.75	1.65	2	1.21212	0.825	1.11111	0.322581	3.1	3.44444	0.578947	1.22222	0.290323	0.473684	1.72727	2.11111	0.9	0.818182
CPE1338	2.2	3.55	1.61364	0.619718	1.45	1.4	0.965517	1.03571	1.35	2.2	1.62963	0.613636	1.57143	0.619718	1.61364	2.53571	0.613636	0.931034	0.394366	0.659091	1.62963	1.51724	0.636364	1.07407
CPE1339	20.75	11.65	0.561446	1.78112	26	20.95	0.805769	1.24105	41.6	25.05	0.602163	1.66068	1.1957	2.15021	0.46507	0.556086	2.00482	1.6	1.79828	1.25301	0.498798	0.798077	0.836327	0.625
CPE1340	64.45	83.1	1.28937	0.775572	40.55	116.45	2.87176	0.348218	104.55	75.55	0.722621	1.38385	0.648776	0.909146	1.09993	0.713611	1.62219	2.5783	1.40132	0.62917	0.616451	1.5894	1.54136	0.387853
CPE1341	0.75	1.6	2.13333	0.46875	0.55	2.05	3.72727	0.268293	0.5	0.25	0.5	2	0.121951	0.15625	6.4	0.780488	0.666667	0.909091	1.28125	0.733333	1.5	1.36364	8.2	1.1
CPE1342	1.25	1.55	1.24	0.806452	1.4	3.7	2.64286	0.378378	2.45	1.45	0.591837	1.68966	0.391892	0.935484	1.06897	0.418919	1.96	1.75	2.3871	1.12	0.510204	0.892857	2.55172	0.571429
CPE1343	1.55	2.8	1.80645	0.553571	1.05	4.3	4.09524	0.244186	1.4	1.45	1.03571	0.965517	0.337209	0.517857	1.93103	0.651163	0.903226	1.33333	1.53571	0.677419	1.10714	1.47619	2.96552	0.75
CPE1344	19.95	471.7	23.6441	0.0422938	19.2	284.95	14.8411	0.0673802	25	133.85	5.354	0.186776	0.469732	0.283761	3.52409	1.65538	1.25313	1.30208	0.604092	0.962406	0.798	1.03906	2.12888	0.768
CPE1345	0.2	3.75	18.75	0.0533333	0.15	4.15	27.6667	0.0361446	0.5	5.1	10.2	0.0980392	1.22892	1.36	0.735294	0.903614	2.5	3.33333	1.10667	0.75	0.4	1.33333	0.813725	0.3
CPE1346	0.1	7.15	71.5	0.013986	0.15	6.8	45.3333	0.0220588	0.25	7.45	29.8	0.033557	1.09559	1.04196	0.959732	1.05147	2.5	1.66667	0.951049	1.5	0.4	0.666667	0.912752	0.6
CPE1347	15.95	12.3	0.77116	1.29675	13.05	28.45	2.18008	0.458699	54.35	39.15	0.720331	1.38825	1.3761	3.18293	0.314176	0.432337	3.40752	4.16475	2.31301	0.818182	0.293468	1.22222	0.726692	0.24011
CPE1348	0.75	0.15	0.2	5	0.2	0.2	1	1	0.25	0.7	2.8	0.357143	3.5	4.66667	0.214286	0.75	0.333333	1.25	1.33333	0.266667	3	3.75	0.285714	0.8
CPE1349	1.4	0.95	0.678571	1.47368	0.95	1.95	2.05263	0.487179	1.4	2.95	2.10714	0.474576	1.51282	3.10526	0.322034	0.487179	1	1.47368	2.05263	0.678571	1	1.47368	0.661017	0.678571
CPE1350	1736.4	570.95	0.328812	3.04125	1910.15	1232.5	0.645237	1.54982	1505.95	1440.75	0.956705	1.04525	1.16897	2.52343	0.396287	0.463245	0.867283	0.788394	2.15868	1.10006	1.15303	0.909039	0.855457	1.2684
CPE1351	29.85	11.05	0.370184	2.70136	24.65	20.3	0.823529	1.21429	21.8	12.95	0.594037	1.6834	0.637931	1.17195	0.853282	0.544335	0.730318	0.884381	1.8371	0.825796	1.36927	1.21095	1.56757	1.13073
CPE1352	49.65	54.75	1.10272	0.906849	49.45	65.9	1.33266	0.750379	82.3	97.75	1.18773	0.841944	1.48331	1.78539	0.560102	0.830804	1.6576	1.66431	1.20365	0.995972	0.603281	1.00404	0.674169	0.600851
CPE1354	61.45	89.15	1.45077	0.689288	53.1	118.45	2.2307	0.44829	47.1	125.9	2.67304	0.374106	1.0629	1.41223	0.708102	0.752638	0.766477	0.887006	1.32866	0.864117	1.30467	1.15725	0.940826	1.12739
CPE1355	4.2	2.85	0.678571	1.47368	1.75	11.65	6.65714	0.150215	13.35	18.85	1.41199	0.708223	1.61803	6.61404	0.151194	0.244635	3.17857	7.62857	4.08772	0.416667	0.314607	2.4	0.618037	0.131086
CPE1356	0.5	0.4	0.8	1.25	0.35	3.25	9.28571	0.107692	2.15	4.9	2.27907	0.438776	1.50769	12.25	0.0816327	0.123077	4.3	6.14286	8.125	0.7	0.232558	1.42857	0.663265	0.162791
CPE1357	123.95	21.15	0.170633	5.86052	48.35	82	1.69597	0.589634	61	73.85	1.21066	0.825999	0.90061	3.49173	0.286391	0.257927	0.492134	1.26163	3.87707	0.390077	2.03197	2.5636	1.11036	0.792623
CPE1358	11.55	11.9	1.0303	0.970588	7.8	22.65	2.90385	0.344371	25.35	24.6	0.970414	1.03049	1.08609	2.06723	0.48374	0.525386	2.19481	3.25	1.90336	0.675325	0.455621	1.48077	0.920732	0.307692
CPE1359	6.25	4.1	0.656	1.52439	5.65	8.95	1.58407	0.631285	15.05	9.1	0.604651	1.65385	1.01676	2.21951	0.450549	0.458101	2.408	2.66372	2.18293	0.904	0.415282	1.10619	0.983516	0.375415
CPE1360	14.55	5.4	0.371134	2.69444	10.7	17.65	1.64953	0.606232	16.85	13.7	0.813056	1.22993	0.776204	2.53704	0.394161	0.305949	1.15808	1.57477	3.26852	0.735395	0.863501	1.35981	1.28832	0.635015
CPE1361	2.7	5.55	2.05556	0.486486	3.75	6	1.6	0.625	4.15	7.05	1.6988	0.588652	1.175	1.27027	0.787234	0.925	1.53704	1.10667	1.08108	1.38889	0.650602	0.72	0.851064	0.903614
CPE1362	14.55	32.1	2.20619	0.453271	20.45	37.9	1.8533	0.539578	23.85	28.75	1.20545	0.829565	0.758575	0.895639	1.11652	0.846966	1.63918	1.16626	1.18069	1.4055	0.610063	0.711491	1.31826	0.857442
CPE1363	12.7	8.5	0.669291	1.49412	10.25	23.35	2.27805	0.438972	16.75	25.5	1.52239	0.656863	1.09208	3	0.333333	0.364026	1.3189	1.63415	2.74706	0.807087	0.758209	1.23902	0.915686	0.61194
CPE1364	1	0.95	0.95	1.05263	0.7	1.6	2.28571	0.4375	1	1.05	1.05	0.952381	0.65625	1.10526	0.904762	0.59375	1	1.42857	1.68421	0.7	1	1.42857	1.52381	0.7
CPE1365	83.25	64.7	0.777177	1.28671	58.3	55.4	0.950257	1.05235	48.25	50.1	1.03834	0.963074	0.904332	0.774343	1.29142	1.16787	0.57958	0.827616	0.85626	0.7003	1.72539	1.42796	1.10579	1.20829
CPE1366	22.3	11.65	0.522422	1.91416	17.75	14.1	0.794366	1.25887	37.65	9.3	0.247012	4.04839	0.659574	0.798283	1.25269	0.826241	1.68834	2.12113	1.2103	0.795964	0.592297	1.25634	1.51613	0.471448
CPE1367	0.55	2.05	3.72727	0.268293	0.4	1.1	2.75	0.363636	0.6	0.5	0.833333	1.2	0.454545	0.243902	4.1	1.86364	1.09091	1.5	0.536585	0.727273	0.916667	1.375	2.2	0.666667
CPE1368	2.1	14.9	7.09524	0.14094	0.4	5.9	14.75	0.0677966	0.45	1	2.22222	0.45	0.169492	0.0671141	14.9	2.52542	0.214286	1.125	0.395973	0.190476	4.66667	5.25	5.9	0.888889
CPE1369	15.85	19.3	1.21767	0.821244	3.85	22.45	5.83117	0.171492	9.85	14.25	1.4467	0.691228	0.634744	0.738342	1.35439	0.859688	0.621451	2.55844	1.16321	0.242902	1.60914	4.11688	1.57544	0.390863
CPE1370	42.65	48.85	1.14537	0.873081	32.85	47.7	1.45205	0.688679	73.3	65	0.886767	1.12769	1.36268	1.3306	0.751538	1.02411	1.71864	2.23135	0.976459	0.770223	0.581855	1.29833	0.733846	0.448158
CPE1371	131.7	198.9	1.51025	0.662142	10.1	40.85	4.04455	0.247246	109.3	38.5	0.352242	2.83896	0.942472	0.193565	5.16623	4.86903	0.829916	10.8218	0.20538	0.0766894	1.20494	13.0396	1.06104	0.0924062
CPE1372	18.95	49.85	2.63061	0.38014	10.95	12.7	1.15982	0.862205	25.15	12.55	0.499006	2.00398	0.988189	0.251755	3.97211	3.9252	1.32718	2.2968	0.254764	0.577836	0.753479	1.73059	1.01195	0.435388
CPE1373	14.35	37.15	2.58885	0.386272	33.55	42.75	1.27422	0.784795	43.55	78.35	1.79908	0.555839	1.83275	2.10902	0.474154	0.869006	3.03484	1.29806	1.15074	2.33798	0.329506	0.42772	0.545629	0.770379
CPE1374	72.55	33.6	0.463129	2.15923	62.4	73.1	1.17147	0.853625	84.8	113.65	1.34021	0.74615	1.55472	3.38244	0.295645	0.459644	1.16885	1.35897	2.1756	0.860096	0.855542	1.16266	0.643203	0.735849
CPE1375	17.3	20.95	1.21098	0.825776	11.5	25.35	2.20435	0.453649	12.65	24.95	1.97233	0.507014	0.984221	1.19093	0.839679	0.82643	0.731214	1.1	1.21002	0.66474	1.36759	1.50435	1.01603	0.909091
CPE1376	3.5	3.25	0.928571	1.07692	2.5	3.15	1.26	0.793651	2.9	2.5	0.862069	1.16	0.793651	0.769231	1.3	1.03175	0.828571	1.16	0.969231	0.714286	1.2069	1.4	1.26	0.862069
CPE1377	377.3	233.85	0.619799	1.61343	188.7	320.9	1.70058	0.588034	452.05	251.05	0.555359	1.80064	0.782331	1.07355	0.931488	0.728732	1.19812	2.3956	1.37225	0.500133	0.834642	1.99947	1.27823	0.417432
CPE1378	21.15	17.6	0.832151	1.2017	12.85	23.3	1.81323	0.551502	43.75	22.3	0.509714	1.96188	0.957082	1.26705	0.789238	0.755365	2.06856	3.40467	1.32386	0.607565	0.483429	1.64591	1.04484	0.293714
CPE1379	11.2	16.1	1.4375	0.695652	7.85	18.4	2.34395	0.42663	8.15	18.35	2.25153	0.444142	0.997283	1.13975	0.877384	0.875	0.727679	1.03822	1.14286	0.700893	1.37423	1.42675	1.00272	0.96319
CPE1380	1.6	6.35	3.96875	0.251969	2.1	3.65	1.7381	0.575342	22.55	10.1	0.447894	2.23267	2.76712	1.59055	0.628713	1.73973	14.0937	10.7381	0.574803	1.3125	0.0709534	0.761905	0.361386	0.0931264
CPE1381	6.6	7.1	1.07576	0.929577	5.4	13	2.40741	0.415385	21.35	16.05	0.751756	1.33022	1.23462	2.26056	0.442368	0.546154	3.23485	3.9537	1.83099	0.818182	0.309133	1.22222	0.809969	0.252927
CPE1382	79.65	77	0.966729	1.03442	141.3	105.55	0.746992	1.3387	134.4	140.7	1.04688	0.955224	1.33302	1.82727	0.547264	0.729512	1.68738	0.951168	1.37078	1.77401	0.592634	0.563694	0.750178	1.05134
CPE1383	0.05	0.1	2	0.5	0.1	0	0	#DIV/0!	0.4	0.3	0.75	1.33333	#DIV/0!	3	0.333333	#DIV/0!	8	4	0	2	0.125	0.5	0	0.25
CPE1384	0.3	0.65	2.16667	0.461538	0.2	0.45	2.25	0.444444	0.55	0.6	1.09091	0.916667	1.33333	0.923077	1.08333	1.44444	1.83333	2.75	0.692308	0.666667	0.545455	1.5	0.75	0.363636
CPE1385	0.3	0.15	0.5	2	0.45	0.35	0.777778	1.28571	0.25	0.55	2.2	0.454545	1.57143	3.66667	0.272727	0.428571	0.833333	0.555556	2.33333	1.5	1.2	0.666667	0.636364	1.8
CPE1387	0.2	0.45	2.25	0.444444	0.35	0.35	1	1	0.2	0.35	1.75	0.571429	1	0.777778	1.28571	1.28571	1	0.571429	0.777778	1.75	1	0.571429	1	1.75
CPE1388	0.4	0.05	0.125	8	0.4	0.55	1.375	0.727273	0.3	0.25	0.833333	1.2	0.454545	5	0.2	0.0909091	0.75	0.75	11	1	1.33333	1	2.2	1.33333
CPE1389	419.5	167	0.398093	2.51198	372	409.7	1.10134	0.907981	419.6	337.95	0.80541	1.2416	0.824872	2.02365	0.494156	0.407615	1.00024	1.12796	2.45329	0.88677	0.999762	1.12769	1.21231	0.886559
CPE1390	465.55	144.9	0.311245	3.21291	268.7	343	1.27652	0.783382	371.45	326.55	0.879122	1.1375	0.952041	2.25362	0.44373	0.422449	0.797873	1.3824	2.36715	0.577167	1.25333	1.7326	1.05038	0.723381
CPE1391	15.15	3.2	0.211221	4.73438	3.05	3.55	1.16393	0.859155	1.45	2.75	1.89655	0.527273	0.774648	0.859375	1.16364	0.901408	0.0957096	0.47541	1.10938	0.20132	10.4483	4.96721	1.29091	2.10345
CPE1392	1158.6	750.6	0.647851	1.54357	961.85	762.35	0.792587	1.26169	1119.6	963.7	0.860754	1.16177	1.26412	1.28391	0.778873	0.984587	0.966339	1.16401	1.01565	0.830183	1.03483	1.20455	0.791066	0.859101
CPE1393	553.2	355.45	0.642534	1.55634	476.6	359.85	0.755036	1.32444	522.3	390.4	0.747463	1.33786	1.0849	1.09833	0.910476	0.987773	0.944143	1.09589	1.01238	0.861533	1.05916	1.16072	0.921747	0.912502
CPE1394	1843.25	813.15	0.44115	2.2668	1876.5	806.3	0.429683	2.3273	1147.25	809.8	0.705862	1.41671	1.00434	0.99588	1.00414	1.0085	0.622406	0.611378	0.991576	1.01804	1.60667	0.982281	0.995678	1.63565
CPE1395	9	3.2	0.355556	2.8125	6.2	5.35	0.862903	1.15888	9.65	6.5	0.673575	1.48462	1.21495	2.03125	0.492308	0.598131	1.07222	1.55645	1.67187	0.688889	0.932642	1.45161	0.823077	0.642487
CPE1396	547.7	48.45	0.0884608	11.3044	537.55	137.35	0.255511	3.91372	305.75	174.85	0.571872	1.74864	1.27303	3.60888	0.277095	0.352748	0.558244	0.568784	2.83488	0.981468	1.79133	1.01888	0.78553	1.75814
CPE1397	50.9	40.3	0.791749	1.26303	25.1	27.55	1.09761	0.911071	40.7	17.7	0.434889	2.29944	0.642468	0.439206	2.27684	1.46279	0.799607	1.62151	0.683623	0.493124	1.25061	2.02789	1.5565	0.616708
CPE1398	174.25	962.7	5.52482	0.181001	335.7	748.3	2.22907	0.448617	421.45	446.65	1.05979	0.94358	0.596886	0.463956	2.15538	1.28652	2.41865	1.25544	0.777293	1.92654	0.413454	0.519065	1.67536	0.796536
CPE1399	113.3	122.85	1.08429	0.922263	94.75	145.2	1.53245	0.652548	126.5	213	1.68379	0.593897	1.46694	1.73382	0.576761	0.846074	1.1165	1.33509	1.18193	0.836275	0.895652	1.19578	0.68169	0.749012
CPE1400	29.4	40.2	1.36735	0.731343	32.05	44.75	1.39626	0.716201	39.6	69.05	1.74369	0.573497	1.54302	1.71766	0.582187	0.898324	1.34694	1.23557	1.11318	1.09014	0.742424	0.917317	0.648081	0.809343
CPE1401	34.25	6.85	0.2	5	29.3	29.75	1.01536	0.984874	34.8	27.6	0.793103	1.26087	0.927731	4.0292	0.248188	0.230252	1.01606	1.18771	4.34307	0.855474	0.984195	1.16894	1.0779	0.841954
CPE1402	140.4	110.85	0.78953	1.26658	114.4	132.6	1.15909	0.862745	226.95	96.55	0.425424	2.3506	0.72813	0.870997	1.14811	0.835973	1.61645	1.98383	1.19621	0.814815	0.618638	1.22727	1.37338	0.504076
CPE1403	72.65	46.2	0.635926	1.57251	90.15	68.5	0.759845	1.31606	130.45	42.55	0.326179	3.0658	0.621168	0.920996	1.08578	0.674453	1.7956	1.44703	1.48268	1.24088	0.556918	0.805879	1.60987	0.691069
CPE1404	1.1	0.7	0.636364	1.57143	0.75	0.85	1.13333	0.882353	0.8	0.65	0.8125	1.23077	0.764706	0.928571	1.07692	0.823529	0.727273	1.06667	1.21429	0.681818	1.375	1.46667	1.30769	0.9375
CPE1405	0.25	0	0	#DIV/0!	0.2	0.1	0.5	2	0.4	0.05	0.125	8	0.5	#DIV/0!	0	0	1.6	2	#DIV/0!	0.8	0.625	1.25	2	0.5
CPE1406	27.1	16.45	0.607011	1.64742	23.15	11.8	0.509719	1.96186	12.45	5.8	0.465863	2.14655	0.491525	0.352584	2.83621	1.39407	0.45941	0.537797	0.717325	0.854244	2.17671	1.17063	2.03448	1.85944
CPE1407	14.95	7.2	0.481605	2.07639	16.2	5.7	0.351852	2.84211	14.1	8	0.567376	1.7625	1.40351	1.11111	0.9	1.26316	0.943144	0.87037	0.791667	1.08361	1.06028	0.92284	0.7125	1.14894
CPE1408	103.3	25	0.242014	4.132	123.3	71.85	0.582725	1.71608	126.9	144.65	1.13987	0.87729	2.01322	5.786	0.172831	0.347947	1.22846	1.0292	2.874	1.19361	0.814027	0.837794	0.496716	0.971631
CPE1409	0.8	0.4	0.5	2	0.85	0.75	0.882353	1.13333	1.4	0.4	0.285714	3.5	0.533333	1	1	0.533333	1.75	1.64706	1.875	1.0625	0.571429	0.941176	1.875	0.607143
CPE1410	3.85	0.9	0.233766	4.27778	3.05	2.4	0.786885	1.27083	3.35	1.85	0.552239	1.81081	0.770833	2.05556	0.486486	0.375	0.87013	1.09836	2.66667	0.792208	1.14925	1.2623	1.2973	0.910448
CPE1411	16.6	6.75	0.406627	2.45926	11.1	6.8	0.612613	1.63235	12.8	6.5	0.507812	1.96923	0.955882	0.962963	1.03846	0.992647	0.771084	1.15315	1.00741	0.668675	1.29688	1.4955	1.04615	0.867188
CPE1412	50.7	15.7	0.309665	3.2293	9.8	9.8	1	1	9.9	9.4	0.949495	1.05319	0.959184	0.598726	1.67021	1.60204	0.195266	1.0102	0.624204	0.193294	5.12121	5.17347	1.04255	0.989899
CPE1413	22.5	6.45	0.286667	3.48837	4.65	4.7	1.01075	0.989362	6.9	4.95	0.717391	1.39394	1.05319	0.767442	1.30303	1.37234	0.306667	1.48387	0.728682	0.206667	3.26087	4.83871	0.949495	0.673913
CPE1414	46.15	339.75	7.36186	0.135835	21.25	98.6	4.64	0.215517	57.7	225.4	3.90641	0.255989	2.286	0.663429	1.50732	3.44574	1.25027	2.71529	0.290213	0.460455	0.799827	2.17176	0.437445	0.368284
CPE1415	8.75	113.8	13.0057	0.0768893	10.15	92.9	9.15271	0.109257	23.25	73.35	3.15484	0.316973	0.789559	0.644552	1.55147	1.22497	2.65714	2.29064	0.816344	1.16	0.376344	0.862069	1.26653	0.436559
CPE1416	2.95	3.95	1.33898	0.746835	2.4	4.45	1.85417	0.539326	3.7	4.95	1.33784	0.747475	1.11236	1.25316	0.79798	0.88764	1.25424	1.54167	1.12658	0.813559	0.797297	1.22917	0.89899	0.648649
CPE1417	2.15	1.4	0.651163	1.53571	1.4	1.9	1.35714	0.736842	2	1	0.5	2	0.526316	0.714286	1.4	0.736842	0.930233	1.42857	1.35714	0.651163	1.075	1.53571	1.9	0.7
CPE1418	111.85	37.4	0.334376	2.99064	81.7	106.7	1.306	0.765698	121.3	82.15	0.677246	1.47657	0.769916	2.19652	0.455265	0.350515	1.08449	1.4847	2.85294	0.730443	0.922094	1.36903	1.29884	0.673537
CPE1419	13.85	6.3	0.454874	2.19841	12	12.4	1.03333	0.967742	15.2	11.9	0.782895	1.27731	0.959677	1.88889	0.529412	0.508065	1.09747	1.26667	1.96825	0.866426	0.911184	1.15417	1.04202	0.789474
CPE1420	1.1	1.1	1	1	0.9	2.3	2.55556	0.391304	0.95	2.1	2.21053	0.452381	0.913043	1.90909	0.52381	0.478261	0.863636	1.05556	2.09091	0.818182	1.15789	1.22222	1.09524	0.947368
CPE1421	152.15	190.2	1.25008	0.799947	53.5	45.05	0.842056	1.18757	119.25	43.5	0.36478	2.74138	0.965594	0.228707	4.37241	4.22198	0.783766	2.22897	0.236856	0.351627	1.27589	2.84393	1.03563	0.448637
CPE1422	198	107.3	0.541919	1.84529	121.5	62.95	0.518107	1.9301	182.8	37.75	0.20651	4.84238	0.599682	0.351817	2.84238	1.70453	0.923232	1.50453	0.586673	0.613636	1.08315	1.62963	1.66755	0.664661
CPE1423	84.55	37.25	0.440568	2.2698	12.7	6.3	0.496063	2.01587	16.7	7.1	0.42515	2.35211	1.12698	0.190604	5.24648	5.9127	0.197516	1.31496	0.169128	0.150207	5.06287	6.65748	0.887324	0.760479
CPE1424	13.65	25.6	1.87546	0.533203	10.05	51	5.07463	0.197059	56.85	36.6	0.643799	1.55328	0.717647	1.42969	0.699454	0.501961	4.16484	5.65672	1.99219	0.736264	0.240106	1.35821	1.39344	0.176781
CPE1425	19.3	15.75	0.816062	1.2254	13.25	50.8	3.83396	0.260827	26.65	22.9	0.859287	1.16376	0.450787	1.45397	0.687773	0.310039	1.38083	2.01132	3.2254	0.686528	0.724203	1.4566	2.21834	0.497186
CPE1426	3.3	7.55	2.28788	0.437086	2.5	22.1	8.84	0.113122	7	13.15	1.87857	0.532319	0.595023	1.74172	0.574144	0.341629	2.12121	2.8	2.92715	0.757576	0.471429	1.32	1.68061	0.357143
CPE1427	3.65	7.1	1.94521	0.514085	2.85	22.75	7.98246	0.125275	8.25	19.6	2.37576	0.420918	0.861538	2.76056	0.362245	0.312088	2.26027	2.89474	3.20423	0.780822	0.442424	1.2807	1.16071	0.345455
CPE1428	118.65	1111.8	9.37042	0.106719	401.65	1836.25	4.57177	0.218734	421.4	2925.95	6.9434	0.144022	1.59344	2.63172	0.379979	0.605473	3.55162	1.04917	1.6516	3.38517	0.281561	0.295406	0.627574	0.953132
CPE1429	12.95	29.2	2.25483	0.443493	10.25	30.45	2.97073	0.336617	59.75	41.7	0.697908	1.43285	1.36946	1.42808	0.70024	0.958949	4.6139	5.82927	1.04281	0.791506	0.216736	1.26341	0.730216	0.171548
CPE1430	31.1	53.5	1.72026	0.581308	35.2	51	1.44886	0.690196	46.15	31.2	0.676056	1.47917	0.611765	0.583178	1.71474	1.04902	1.48392	1.31108	0.953271	1.13183	0.673889	0.883523	1.63462	0.76273
CPE1431	9	12.3	1.36667	0.731707	15.4	27.15	1.76299	0.567219	15	15.9	1.06	0.943396	0.585635	1.29268	0.773585	0.453039	1.66667	0.974026	2.20732	1.71111	0.6	0.584416	1.70755	1.02667
CPE1432	98.05	63.65	0.649159	1.54046	125.9	129.25	1.02661	0.974081	170.05	153.55	0.90297	1.10746	1.18801	2.41241	0.414523	0.492456	1.73432	1.35068	2.03064	1.28404	0.576595	0.778793	0.841745	0.74037
CPE1433	103.25	86.25	0.835351	1.1971	150.85	171.25	1.13523	0.880876	115.15	163.75	1.42206	0.703206	0.956204	1.89855	0.526718	0.50365	1.11525	0.763341	1.98551	1.46102	0.896657	0.684455	1.0458	1.31003
CPE1434	46.65	34.9	0.748124	1.33668	58.25	78.85	1.35365	0.738744	59.95	93.05	1.55213	0.644277	1.18009	2.66619	0.375067	0.442613	1.2851	1.02918	2.25931	1.24866	0.778148	0.800858	0.847394	0.971643
CPE1435	118.55	53.4	0.450443	2.22004	111.75	142.25	1.27293	0.785589	153.2	169.9	1.10901	0.901707	1.19438	3.18165	0.314303	0.375395	1.29228	1.37092	2.66386	0.94264	0.773825	1.06085	0.837257	0.729439
CPE1436	57.1	27.55	0.482487	2.0726	63.2	57.95	0.91693	1.0906	56.85	73.35	1.29024	0.775051	1.26575	2.66243	0.375596	0.47541	0.995622	0.899525	2.10345	1.10683	1.0044	0.903481	0.790048	1.1117
CPE1437	42.85	15.2	0.354726	2.81908	46.8	38.2	0.816239	1.22513	39.3	59.3	1.50891	0.662732	1.55236	3.90132	0.256324	0.397906	0.917153	0.839744	2.51316	1.09218	1.09033	0.915598	0.644182	1.19084
CPE1438	11.85	8.7	0.734177	1.36207	11.4	23.65	2.07456	0.48203	9.8	12.95	1.32143	0.756757	0.547569	1.48851	0.671815	0.367865	0.827004	0.859649	2.71839	0.962025	1.20918	1.03947	1.82625	1.16327
CPE1439	28.05	22.6	0.805704	1.24115	24.35	60.7	2.49281	0.401153	28	39.4	1.40714	0.71066	0.649094	1.74336	0.573604	0.372323	0.998217	1.1499	2.68584	0.868093	1.00179	1.15195	1.54061	0.869643
CPE1440	13.25	10.2	0.769811	1.29902	12.85	27.4	2.1323	0.468978	24.95	22.95	0.91984	1.08715	0.837591	2.25	0.444444	0.372263	1.88302	1.94163	2.68627	0.969811	0.531062	1.03113	1.1939	0.51503
CPE1441	4.75	3.7	0.778947	1.28378	4.05	4.95	1.22222	0.818182	5.8	4.7	0.810345	1.23404	0.949495	1.27027	0.787234	0.747475	1.22105	1.4321	1.33784	0.852632	0.818966	1.17284	1.05319	0.698276
CPE1442	7.45	2.8	0.375839	2.66071	5	12.9	2.58	0.387597	6.95	9.35	1.34532	0.743316	0.724806	3.33929	0.299465	0.217054	0.932886	1.39	4.60714	0.671141	1.07194	1.49	1.37968	0.719424
CPE1443	43.15	28.15	0.652375	1.53286	44.7	64.65	1.44631	0.691415	52.65	114.7	2.17854	0.459024	1.77417	4.0746	0.245423	0.435422	1.22016	1.17785	2.29663	1.03592	0.819563	0.965324	0.563644	0.849003
CPE1444	16.25	9.15	0.563077	1.77596	18.35	19.95	1.08719	0.919799	30.65	42.5	1.38662	0.721176	2.13033	4.64481	0.215294	0.458647	1.88615	1.6703	2.18033	1.12923	0.530179	0.885559	0.469412	0.598695
CPE1445	49.35	70.6	1.4306	0.699008	39.9	97.45	2.44236	0.409441	98.35	148.65	1.51144	0.661621	1.5254	2.10552	0.474941	0.724474	1.99291	2.46491	1.38031	0.808511	0.501779	1.23684	0.655567	0.405694
CPE1446	92.45	119.6	1.29367	0.772993	141.6	156.15	1.10275	0.90682	218.4	144.1	0.659799	1.51561	0.922831	1.20485	0.829979	0.76593	2.36236	1.54237	1.3056	1.53164	0.423306	0.652895	1.08362	0.648352
CPE1450	29.7	22.45	0.755892	1.32294	25	46.95	1.878	0.532481	22.7	42.85	1.88767	0.529755	0.912673	1.90869	0.523921	0.478168	0.76431	0.908	2.09131	0.841751	1.30837	1.188	1.09568	1.10132
CPE1451	47.25	35.35	0.748148	1.33663	40.05	83.2	2.0774	0.48137	38.45	93.05	2.42003	0.413219	1.11839	2.63225	0.379903	0.42488	0.813757	0.96005	2.35361	0.847619	1.22887	1.17978	0.894143	1.04161
CPE1452	152.15	585.65	3.84916	0.259797	166	910.45	5.48464	0.182327	318.2	1164.65	3.66012	0.273215	1.2792	1.98865	0.502855	0.643253	2.09136	1.91687	1.5546	1.09103	0.478158	0.916566	0.781737	0.521684
CPE1453	99.9	358.45	3.58809	0.2787	105.45	493.05	4.67568	0.213873	175.75	636.6	3.62219	0.276076	1.29115	1.77598	0.563069	0.727005	1.75926	1.66667	1.37551	1.05556	0.568421	0.947368	0.774505	0.6
CPE1454	51.15	76.65	1.49853	0.667319	47.95	128.1	2.67153	0.374317	108.55	147.4	1.3579	0.736431	1.15066	1.92303	0.520014	0.598361	2.12219	2.26382	1.67123	0.937439	0.471211	1.06674	0.869064	0.441732
CPE1455	0.7	0.6	0.857143	1.16667	1.35	1.4	1.03704	0.964286	2.7	0.55	0.203704	4.90909	0.392857	0.916667	1.09091	0.428571	3.85714	2	2.33333	1.92857	0.259259	0.518519	2.54545	0.5
CPE1456	34.2	31.05	0.907895	1.10145	56.2	117.65	2.09342	0.477688	108.6	108.7	1.00092	0.99908	0.923927	3.50081	0.285649	0.263918	3.17544	1.93238	3.78905	1.64327	0.314917	0.608541	1.08234	0.517495
CPE1457	21.95	19	0.865604	1.15526	52.4	90.15	1.72042	0.581253	78.8	93.35	1.18464	0.844135	1.0355	4.91316	0.203535	0.21076	3.58998	1.50382	4.74474	2.38724	0.278553	0.418893	0.96572	0.664975
CPE1458	0.2	0.2	1	1	0.3	0.8	2.66667	0.375	1.65	1.35	0.818182	1.22222	1.6875	6.75	0.148148	0.25	8.25	5.5	4	1.5	0.121212	0.666667	0.592593	0.181818
CPE1459	5.25	5.75	1.09524	0.913043	3.25	8.8	2.70769	0.369318	4.1	6.85	1.67073	0.59854	0.778409	1.1913	0.839416	0.653409	0.780952	1.26154	1.53043	0.619048	1.28049	1.61538	1.28467	0.792683
CPE1462	2.3	5.85	2.54348	0.393162	1.7	8.25	4.85294	0.206061	26.6	17.95	0.674812	1.48189	2.17576	3.06838	0.325905	0.709091	11.5652	15.6471	1.41026	0.73913	0.0864662	1.35294	0.45961	0.0639098
CPE1463	162.25	686.5	4.23112	0.236344	691.9	1623	2.34571	0.426309	1772.8	202.05	0.113972	8.77407	0.124492	0.294319	3.39767	0.422982	10.9263	2.56222	2.36417	4.26441	0.0915219	0.234499	8.03267	0.390287
CPE1464	93.5	274.25	2.93316	0.34093	434.95	484.2	1.11323	0.898286	516.05	72.2	0.139909	7.14751	0.149112	0.263263	3.79848	0.566398	5.51925	1.18646	1.76554	4.65187	0.181184	0.214967	6.70637	0.842845
CPE1465	736.9	1128.1	1.53087	0.653222	1700.95	1620.25	0.952556	1.04981	1108.85	187.85	0.16941	5.90285	0.115939	0.166519	6.00532	0.696251	1.50475	0.6519	1.43626	2.30825	0.664562	0.433228	8.62523	1.53398
CPE1466	126.3	126.85	1.00435	0.995664	333.05	267.35	0.802732	1.24575	323.65	63.05	0.194809	5.13323	0.235833	0.497044	2.0119	0.474472	2.56255	0.971776	2.10761	2.63698	0.390236	0.379222	4.24029	1.02904
CPE1467	795.7	348.4	0.437853	2.28387	642	566.3	0.882087	1.13367	2543	1586.05	0.623692	1.60335	2.80072	4.55238	0.219665	0.615222	3.19593	3.96106	1.62543	0.806837	0.312898	1.23941	0.357051	0.252458
CPE1468	36.25	69.55	1.91862	0.521208	31.4	44.65	1.42197	0.703247	34.8	39.4	1.13218	0.883249	0.882419	0.566499	1.76523	1.55767	0.96	1.10828	0.641984	0.866207	1.04167	1.15446	1.13325	0.902299
CPE1469	0.85	0.5	0.588235	1.7	0.25	0.7	2.8	0.357143	0.55	0.55	1	1	0.785714	1.1	0.909091	0.714286	0.647059	2.2	1.4	0.294118	1.54545	3.4	1.27273	0.454545
CPE1470	174.5	84.05	0.481662	2.07615	157.35	116.6	0.741023	1.34949	161.85	105.05	0.649058	1.54069	0.900943	1.24985	0.800095	0.72084	0.927507	1.0286	1.38727	0.901719	1.07816	1.10899	1.10995	0.972196
CPE1471	11.1	4.35	0.391892	2.55172	7.55	8.65	1.1457	0.872832	5.55	17.65	3.18018	0.314448	2.04046	4.05747	0.246459	0.50289	0.5	0.735099	1.98851	0.68018	2	1.4702	0.490085	1.36036
CPE1472	59.2	36.7	0.619932	1.61308	33.8	148.5	4.39349	0.227609	63.35	896.05	14.1444	0.0706992	6.03401	24.4155	0.0409575	0.247138	1.0701	1.87426	4.04632	0.570946	0.934491	1.75148	0.165727	0.533544
CPE1473	18.1	8.8	0.486188	2.05682	14.85	55.15	3.7138	0.269266	22.05	341.85	15.5034	0.064502	6.19855	38.8466	0.0257423	0.159565	1.21823	1.48485	6.26705	0.820442	0.820862	1.21886	0.161328	0.673469
CPE1474	42.45	14.6	0.343934	2.90753	77.3	237.95	3.07827	0.324858	92.75	2033.95	21.9294	0.0456009	8.5478	139.312	0.00717815	0.0613574	2.18492	1.19987	16.2979	1.82097	0.457682	0.549159	0.116989	0.833423
CPE1475	298.45	208.65	0.699112	1.43039	150.95	226.85	1.50282	0.665418	235.2	175.45	0.745961	1.34055	0.773419	0.840882	1.18923	0.919771	0.788072	1.55813	1.08723	0.50578	1.26892	1.97714	1.29296	0.641794
CPE1476	169.65	104.9	0.618332	1.61725	89.25	109.05	1.22185	0.818432	122.5	94.85	0.774286	1.29151	0.869785	0.904194	1.10596	0.961944	0.722075	1.37255	1.03956	0.526083	1.3849	1.90084	1.14971	0.728571
CPE1477	1.05	1.5	1.42857	0.7	1.3	2.25	1.73077	0.577778	2.45	1.25	0.510204	1.96	0.555556	0.833333	1.2	0.666667	2.33333	1.88462	1.5	1.2381	0.428571	0.807692	1.8	0.530612
CPE1478	2.05	1.65	0.804878	1.24242	1.65	2.7	1.63636	0.611111	10.3	3.3	0.320388	3.12121	1.22222	2	0.5	0.611111	5.02439	6.24242	1.63636	0.804878	0.199029	1.24242	0.818182	0.160194
CPE1479	1.8	2.45	1.36111	0.734694	2.35	5.2	2.21277	0.451923	5.65	3.85	0.681416	1.46753	0.740385	1.57143	0.636364	0.471154	3.13889	2.40426	2.12245	1.30556	0.318584	0.765957	1.35065	0.415929
CPE1480	50.55	3.2	0.0633037	15.7969	32.55	31.05	0.953917	1.04831	21.6	7.6	0.351852	2.84211	0.244767	2.375	0.421053	0.10306	0.4273	0.663594	9.70312	0.643917	2.34028	1.553	4.08553	1.50694
CPE1482	477.05	319.5	0.669741	1.49311	381.95	463.9	1.21456	0.823346	372.35	327.25	0.878877	1.13782	0.705432	1.02426	0.976318	0.688726	0.780526	0.974866	1.45196	0.80065	1.28119	1.24899	1.41757	1.02578
CPE1483	727.1	437.95	0.602324	1.66024	667.8	715.1	1.07083	0.933855	685.75	630.15	0.918921	1.08823	0.881205	1.43886	0.694993	0.612432	0.94313	1.02688	1.63283	0.918443	1.0603	1.0888	1.13481	0.973824
CPE1484	16.35	13.55	0.828746	1.20664	27.85	37.4	1.34291	0.744652	52.25	16.7	0.319617	3.12874	0.446524	1.23247	0.811377	0.362299	3.19572	1.87612	2.76015	1.70336	0.312919	0.587074	2.23952	0.533014
CPE1485	21.1	19.45	0.921801	1.08483	57.5	46.1	0.801739	1.24729	64.55	16.8	0.260263	3.84226	0.364425	0.863753	1.15774	0.421909	3.05924	1.12261	2.37018	2.72512	0.326878	0.366957	2.74405	0.890782
CPE1486	21	14.4	0.685714	1.45833	24	42.7	1.77917	0.562061	145.05	26.3	0.181317	5.51521	0.615925	1.82639	0.547529	0.337237	6.90714	6.04375	2.96528	1.14286	0.144778	0.875	1.62357	0.16546
CPE1487	147.8	102.05	0.69046	1.44831	126.4	169.15	1.33821	0.747266	143.7	102.95	0.716423	1.39582	0.608631	1.00882	0.991258	0.603311	0.97226	1.13687	1.65752	0.85521	1.02853	1.1693	1.64303	0.87961
CPE1488	9.05	5.5	0.607735	1.64545	3.7	9.7	2.62162	0.381443	33.5	8.6	0.256716	3.89535	0.886598	1.56364	0.639535	0.56701	3.70166	9.05405	1.76364	0.40884	0.270149	2.44595	1.12791	0.110448
CPE1489	210.9	132.8	0.629682	1.5881	153.75	263	1.71057	0.584601	226.75	221.55	0.977067	1.02347	0.842395	1.6683	0.599413	0.504943	1.07515	1.4748	1.98042	0.729018	0.930099	1.37171	1.18709	0.67806
CPE1490	3.05	5.15	1.68852	0.592233	2.95	17.15	5.81356	0.172012	11	13.75	1.25	0.8	0.801749	2.6699	0.374545	0.300292	3.60656	3.72881	3.3301	0.967213	0.277273	1.0339	1.24727	0.268182
CPE1491	12.5	39.85	3.188	0.313676	21.75	45.45	2.08966	0.478548	32.3	51.05	1.5805	0.632713	1.12321	1.28105	0.780607	0.876788	2.584	1.48506	1.14053	1.74	0.386997	0.574713	0.890304	0.673375
CPE1492	42.85	78.9	1.84131	0.543093	33.45	69.4	2.07474	0.481988	71.6	88.6	1.23743	0.808126	1.27666	1.12294	0.890519	1.13689	1.67095	2.14051	0.879594	0.78063	0.598464	1.28102	0.783296	0.467179
CPE1493	21.15	48.65	2.30024	0.434738	14.45	44.5	3.07958	0.324719	49.75	70.65	1.4201	0.704176	1.58764	1.45221	0.688606	1.09326	2.35225	3.44291	0.914697	0.683215	0.425126	1.46367	0.629866	0.290452
CPE1496	63.55	162.15	2.55153	0.391921	76.5	279.1	3.64837	0.274095	194.4	124.1	0.638374	1.56648	0.444643	0.765341	1.30661	0.580975	3.05901	2.54118	1.72125	1.20378	0.326903	0.830719	2.24899	0.393519
CPE1497	127	323.3	2.54567	0.392824	139.9	481.8	3.44389	0.290369	226.7	165.75	0.731142	1.36772	0.344022	0.512682	1.95053	0.671025	1.78504	1.62044	1.49026	1.10157	0.560212	0.907791	2.90679	0.617115
CPE1498	120.75	55.85	0.462526	2.16204	51.9	86.25	1.66185	0.601739	95.4	154.8	1.62264	0.616279	1.79478	2.77171	0.360788	0.647536	0.790062	1.83815	1.54432	0.429814	1.26572	2.32659	0.557171	0.544025
CPE1499	151.65	57.9	0.3818	2.61917	83.85	77.35	0.922481	1.08403	145	65.55	0.452069	2.21205	0.847447	1.13212	0.883295	0.748546	0.956149	1.72928	1.33592	0.552918	1.04586	1.80859	1.18002	0.578276
CPE1500	15.55	15.4	0.990354	1.00974	8.3	24.4	2.93976	0.340164	43	36	0.837209	1.19444	1.47541	2.33766	0.427778	0.631148	2.76527	5.18072	1.58442	0.533762	0.361628	1.87349	0.677778	0.193023
CPE1501	8.35	8.15	0.976048	1.02454	6.3	14.9	2.36508	0.422819	15.75	18.3	1.1619	0.860656	1.22819	2.2454	0.445355	0.54698	1.88623	2.5	1.82822	0.754491	0.530159	1.3254	0.814208	0.4
CPE1502	1.25	1.6	1.28	0.78125	2.5	5.15	2.06	0.485437	2.3	5.35	2.32609	0.429907	1.03883	3.34375	0.299065	0.31068	1.84	0.92	3.21875	2	0.543478	0.5	0.962617	1.08696
CPE1503	39.65	81.65	2.05927	0.485609	41.65	80.5	1.93277	0.517391	89.85	96.15	1.07012	0.934477	1.19441	1.17759	0.849194	1.01429	2.26608	2.15726	0.985915	1.05044	0.441291	0.951981	0.837233	0.46355
CPE1504	808.95	904.3	1.11787	0.894559	603.6	1552.55	2.57215	0.38878	811.75	311.35	0.383554	2.60719	0.200541	0.344299	2.90445	0.582461	1.00346	1.34485	1.71685	0.746152	0.996551	1.34021	4.98651	0.743579
CPE1505	512.95	59.8	0.116581	8.57776	23.65	69.25	2.92812	0.341516	40	30.5	0.7625	1.31148	0.440433	0.510033	1.96066	0.863538	0.0779803	1.69133	1.15803	0.0461059	12.8238	21.6892	2.27049	0.59125
CPE1506	289.05	70.2	0.242865	4.11752	220.15	134.15	0.609357	1.64107	353.1	79.35	0.224724	4.44991	0.591502	1.13034	0.884688	0.523295	1.22159	1.60391	1.91097	0.761633	0.818607	1.31297	1.69061	0.623478
CPE1507	12.25	11.3	0.922449	1.08407	10.2	18.05	1.76961	0.565097	17.6	14.5	0.823864	1.21379	0.803324	1.28319	0.77931	0.626039	1.43673	1.72549	1.59735	0.832653	0.696023	1.20098	1.24483	0.579545
CPE1508	76.85	54.5	0.709174	1.41009	93.4	78.9	0.844754	1.18378	97.95	66.45	0.678407	1.47404	0.842205	1.21927	0.820166	0.690748	1.27456	1.04872	1.44771	1.21535	0.784584	0.822805	1.18736	0.953548
CPE1509	9.25	6.8	0.735135	1.36029	15.4	18.75	1.21753	0.821333	30.8	18.1	0.587662	1.70166	0.965333	2.66176	0.375691	0.362667	3.32973	2	2.75735	1.66486	0.300325	0.600649	1.03591	0.5
CPE1510	12.8	4.95	0.386719	2.58586	11.3	18.5	1.63717	0.610811	31.25	17.25	0.552	1.81159	0.932432	3.48485	0.286957	0.267568	2.44141	2.76549	3.73737	0.882812	0.4096	1.13274	1.07246	0.3616
CPE1511	0.7	0.85	1.21429	0.823529	0.4	1.2	3	0.333333	1.6	3.95	2.46875	0.405063	3.29167	4.64706	0.21519	0.708333	2.28571	4	1.41176	0.571429	0.4375	1.75	0.303797	0.25
CPE1512	65.15	74	1.13584	0.880405	57.8	106.2	1.83737	0.544256	82.25	121.5	1.4772	0.676955	1.14407	1.64189	0.609053	0.696798	1.26247	1.42301	1.43514	0.887183	0.792097	1.12716	0.874074	0.702736
CPE1513	1.3	6.55	5.03846	0.198473	0.95	5.15	5.42105	0.184466	4.5	1.85	0.411111	2.43243	0.359223	0.282443	3.54054	1.27184	3.46154	4.73684	0.78626	0.730769	0.288889	1.36842	2.78378	0.211111
CPE1514	1.4	9.45	6.75	0.148148	1.25	5	4	0.25	3.15	2.45	0.777778	1.28571	0.49	0.259259	3.85714	1.89	2.25	2.52	0.529101	0.892857	0.444444	1.12	2.04082	0.396825
CPE1515	12.4	36.25	2.92339	0.342069	6.1	25.6	4.19672	0.238281	11.2	9.95	0.888393	1.12563	0.388672	0.274483	3.64322	1.41602	0.903226	1.83607	0.706207	0.491935	1.10714	2.03279	2.57286	0.544643
CPE1516	107.7	24.85	0.230734	4.334	106.65	72.9	0.683544	1.46296	83.95	79.6	0.948183	1.05465	1.09191	3.20322	0.312186	0.340878	0.77948	0.787154	2.9336	0.990251	1.28291	1.00985	0.915829	1.2704
CPE1517	20.4	6.6	0.323529	3.09091	15.75	27.5	1.74603	0.572727	34.15	36	1.05417	0.948611	1.30909	5.45455	0.183333	0.24	1.67402	2.16825	4.16667	0.772059	0.597365	1.29524	0.763889	0.461201
CPE1518	276.5	183.85	0.664919	1.50394	176.1	425.6	2.41681	0.413769	252.25	468.35	1.85669	0.538593	1.10045	2.54746	0.392548	0.431978	0.912297	1.43242	2.31493	0.63689	1.09613	1.57013	0.908722	0.698117
CPE1519	33.95	66.35	1.95434	0.51168	37.05	66.85	1.80432	0.554226	42	67.9	1.61667	0.618557	1.01571	1.02336	0.977172	0.992521	1.23711	1.1336	1.00754	1.09131	0.808333	0.916329	0.984536	0.882143
CPE1520	160.1	14.5	0.0905684	11.0414	118.5	37.65	0.317722	3.14741	162.2	209.9	1.29408	0.772749	5.57503	14.4759	0.0690805	0.385126	1.01312	1.36878	2.59655	0.740162	0.987053	1.35105	0.179371	0.73058
CPE1521	5.05	4.05	0.80198	1.24691	2.05	5.1	2.4878	0.401961	7	6.8	0.971429	1.02941	1.33333	1.67901	0.595588	0.794118	1.38614	3.41463	1.25926	0.405941	0.721429	2.46341	0.75	0.292857
CPE1522	11.95	7.9	0.661088	1.51266	5.2	8.8	1.69231	0.590909	12.1	6.55	0.541322	1.84733	0.744318	0.829114	1.20611	0.897727	1.01255	2.32692	1.11392	0.435146	0.987603	2.29808	1.34351	0.429752
CPE1523	1.1	17.35	15.7727	0.0634006	1.25	11.5	9.2	0.108696	2.4	2.2	0.916667	1.09091	0.191304	0.126801	7.88636	1.5087	2.18182	1.92	0.662824	1.13636	0.458333	0.88	5.22727	0.520833
CPE1524	1.15	0.75	0.652174	1.53333	0.8	1	1.25	0.8	2.35	0.3	0.12766	7.83333	0.3	0.4	2.5	0.75	2.04348	2.9375	1.33333	0.695652	0.489362	1.4375	3.33333	0.340426
CPE1525	7.15	14.8	2.06993	0.483108	7.2	47.9	6.65278	0.150313	45.15	5.65	0.125138	7.99115	0.117954	0.381757	2.61947	0.308977	6.31469	6.27083	3.23649	1.00699	0.158361	0.993056	8.47788	0.159468
CPE1526	1.95	4.7	2.41026	0.414894	2.75	12.95	4.70909	0.212355	19.7	1.3	0.0659898	15.1538	0.100386	0.276596	3.61538	0.362934	10.1026	7.16364	2.75532	1.41026	0.0989848	0.709091	9.96154	0.139594
CPE1527	1.05	0.5	0.47619	2.1	1	1.75	1.75	0.571429	2.3	4.15	1.80435	0.554217	2.37143	8.3	0.120482	0.285714	2.19048	2.3	3.5	0.952381	0.456522	1.05	0.421687	0.434783
CPE1528	4.65	13.15	2.82796	0.353612	7.8	14.1	1.80769	0.553191	47.65	13.2	0.27702	3.60985	0.93617	1.0038	0.996212	0.932624	10.2473	6.10897	1.07224	1.67742	0.0975866	0.596154	1.06818	0.163694
CPE1529	333.05	32.3	0.0969824	10.3111	113.4	26.4	0.232804	4.29545	32	13.15	0.410937	2.43346	0.498106	0.407121	2.45627	1.22348	0.0960817	0.282187	0.817337	0.340489	10.4078	2.93695	2.0076	3.54375
CPE1530	0.6	0.3	0.5	2	0.3	0.25	0.833333	1.2	1.2	0.3	0.25	4	1.2	1	1	1.2	2	4	0.833333	0.5	0.5	2	0.833333	0.25
CPE1531	20.1	51.1	2.54229	0.393346	24.7	62.9	2.54656	0.392687	99.5	112.65	1.13216	0.883267	1.79094	2.2045	0.453617	0.812401	4.95025	4.02834	1.23092	1.22886	0.20201	0.813765	0.558367	0.248241
CPE1532	20.95	37.45	1.78759	0.559413	20.75	47.2	2.2747	0.439619	50.55	82.5	1.63205	0.612727	1.74788	2.20294	0.453939	0.793432	2.41289	2.43614	1.26035	0.990453	0.414441	1.00964	0.572121	0.410485
CPE1533	14.45	20.95	1.44983	0.689737	12.9	19.5	1.51163	0.661538	29.75	32.6	1.0958	0.912577	1.67179	1.55609	0.642638	1.07436	2.05882	2.3062	0.930788	0.892734	0.485714	1.12016	0.59816	0.433613
CPE1534	1.15	10	8.69565	0.115	0.75	2.35	3.13333	0.319149	10.95	11.3	1.03196	0.969027	4.80851	1.13	0.884956	4.25532	9.52174	14.6	0.235	0.652174	0.105023	1.53333	0.207965	0.0684932
CPE1535	8.2	36.55	4.45732	0.22435	19.5	42.95	2.20256	0.454016	25.45	502.05	19.7269	0.0506922	11.6892	13.736	0.0728015	0.85099	3.10366	1.30513	1.1751	2.37805	0.3222	0.420513	0.0855492	0.766208
CPE1536	10.05	5.35	0.532338	1.8785	22.95	106.6	4.64488	0.215291	13.35	118.65	8.88764	0.112516	1.11304	22.1776	0.0450906	0.0501876	1.32836	0.581699	19.9252	2.28358	0.752809	0.437908	0.898441	1.7191
CPE1537	6.35	3.95	0.622047	1.60759	11.45	68.05	5.94323	0.168259	14.15	102.5	7.24382	0.138049	1.50625	25.9494	0.0385366	0.0580456	2.22835	1.23581	17.2278	1.80315	0.448763	0.554585	0.663902	0.809187
CPE1538	7.5	3.15	0.42	2.38095	14.55	68.5	4.7079	0.212409	8.75	68.55	7.83429	0.127644	1.00073	21.7619	0.0459519	0.0459854	1.16667	0.601375	21.746	1.94	0.857143	0.515464	0.999271	1.66286
CPE1539	231.45	38.15	0.16483	6.06684	231.3	36.2	0.156507	6.3895	480.45	35.3	0.0734728	13.6105	0.975138	0.925295	1.08074	1.05387	2.07583	2.07717	0.948886	0.999352	0.481736	1.00065	1.0255	0.481424
CPE1540	116.7	45.6	0.390746	2.55921	94.85	43	0.453347	2.20581	103.2	8.65	0.0838178	11.9306	0.201163	0.189693	5.27168	1.06047	0.884319	1.08803	0.942982	0.812768	1.13081	1.23036	4.9711	0.919089
CPE1541	163.35	60.75	0.371901	2.68889	107.1	53.8	0.502334	1.99071	125.65	9.25	0.0736172	13.5838	0.171933	0.152263	6.56757	1.12918	0.769207	1.1732	0.885597	0.655647	1.30004	1.52521	5.81622	0.852368
CPE1542	174.25	58.8	0.337446	2.96344	125.75	45.25	0.359841	2.77901	141.05	8.7	0.0616803	16.2126	0.192265	0.147959	6.75862	1.29945	0.809469	1.12167	0.769558	0.721664	1.23538	1.38569	5.20115	0.891528
CPE1543	5.05	0.8	0.158416	6.3125	1.9	5.25	2.76316	0.361905	3.4	1.95	0.573529	1.74359	0.371429	2.4375	0.410256	0.152381	0.673267	1.78947	6.5625	0.376238	1.48529	2.65789	2.69231	0.558824
CPE1544	1.95	0.55	0.282051	3.54545	1.2	3.2	2.66667	0.375	1.8	1.2	0.666667	1.5	0.375	2.18182	0.458333	0.171875	0.923077	1.5	5.81818	0.615385	1.08333	1.625	2.66667	0.666667
CPE1545	3.3	1.1	0.333333	3	1.3	4.4	3.38462	0.295455	3.6	2.65	0.736111	1.35849	0.602273	2.40909	0.415094	0.25	1.09091	2.76923	4	0.393939	0.916667	2.53846	1.66038	0.361111
CPE1546	255.2	45.65	0.178879	5.59036	104.15	58.9	0.56553	1.76825	161.2	79.6	0.493797	2.02513	1.35144	1.7437	0.573492	0.775042	0.631661	1.54777	1.29025	0.408111	1.58313	2.45031	0.73995	0.646092
CPE1547	115.35	59.5	0.515821	1.93866	60.85	78.25	1.28595	0.777636	146.7	131.05	0.89332	1.11942	1.67476	2.20252	0.454025	0.760383	1.27178	2.41085	1.31513	0.527525	0.786299	1.89565	0.5971	0.414792
CPE1548	62.3	26.1	0.418941	2.38697	21.25	23.5	1.10588	0.904255	48.7	24.35	0.5	2	1.03617	0.93295	1.07187	1.11064	0.781701	2.29176	0.900383	0.341091	1.27926	2.93176	0.965092	0.436345
CPE1549	1147.45	259.9	0.226502	4.41497	716.55	236.6	0.330193	3.02853	784.8	235.45	0.300013	3.33319	0.995139	0.905925	1.10384	1.09848	0.683951	1.09525	0.91035	0.624472	1.46209	1.60135	1.00488	0.913035
CPE1550	2.4	1.55	0.645833	1.54839	2.45	3.95	1.61224	0.620253	3.05	4.9	1.60656	0.622449	1.24051	3.16129	0.316327	0.392405	1.27083	1.2449	2.54839	1.02083	0.786885	0.979592	0.806122	0.803279
CPE1551	64.2	28.4	0.442368	2.26056	70.8	39.45	0.557203	1.79468	37.5	119.7	3.192	0.313283	3.03422	4.21479	0.23726	0.719899	0.584112	0.529661	1.38908	1.1028	1.712	0.90678	0.329574	1.888
CPE1552	9.45	4.25	0.449735	2.22353	12.05	21.95	1.82158	0.548975	36.5	31.8	0.871233	1.1478	1.44875	7.48235	0.133648	0.193622	3.86243	3.02905	5.16471	1.27513	0.258904	0.784232	0.690252	0.330137
CPE1553	0.65	0.85	1.30769	0.764706	0.7	1.55	2.21429	0.451613	2.3	2.15	0.934783	1.06977	1.3871	2.52941	0.395349	0.548387	3.53846	3.28571	1.82353	1.07692	0.282609	0.928571	0.72093	0.304348
CPE1554	124.1	142.05	1.14464	0.873636	96.95	135.95	1.40227	0.71313	118.45	87.8	0.741241	1.34909	0.645826	0.618092	1.61788	1.04487	0.954472	1.22176	0.957057	0.781225	1.0477	1.28004	1.54841	0.818489
CPE1555	401.9	346.75	0.862777	1.15905	240.9	381.95	1.58551	0.630711	454.8	236.35	0.519679	1.92426	0.618798	0.681615	1.4671	0.907841	1.13162	1.88792	1.10151	0.599403	0.883685	1.66833	1.61604	0.529683
CPE1556	35.15	32.3	0.918919	1.08824	31.7	44.3	1.39748	0.715576	56.8	38.6	0.679577	1.4715	0.871332	1.19505	0.836788	0.72912	1.61593	1.7918	1.37152	0.901849	0.618838	1.10883	1.14767	0.558099
CPE1557	12.75	8.05	0.631373	1.58385	10.35	20.45	1.97585	0.506112	20.75	26.9	1.29639	0.771375	1.3154	3.34161	0.299257	0.393643	1.62745	2.00483	2.54037	0.811765	0.614458	1.23188	0.760223	0.498795
CPE1558	1.2	0.45	0.375	2.66667	0.6	1.65	2.75	0.363636	1.4	1.85	1.32143	0.756757	1.12121	4.11111	0.243243	0.272727	1.16667	2.33333	3.66667	0.5	0.857143	2	0.891892	0.428571
CPE1559	6.8	3.25	0.477941	2.09231	3.95	7.25	1.83544	0.544828	8.85	6.15	0.694915	1.43902	0.848276	1.89231	0.528455	0.448276	1.30147	2.24051	2.23077	0.580882	0.768362	1.72152	1.17886	0.446328
CPE1560	141.85	102.95	0.725767	1.37785	113.6	160.3	1.41109	0.708671	164.3	92.6	0.563603	1.7743	0.577667	0.899466	1.11177	0.642233	1.15827	1.4463	1.55707	0.800846	0.86336	1.24868	1.7311	0.691418
CPE1561	324.95	783.75	2.41191	0.414609	390.3	785.6	2.01281	0.496818	1122.85	619.25	0.551498	1.81324	0.788251	0.790112	1.26564	0.997645	3.45545	2.87689	1.00236	1.20111	0.289398	0.832565	1.26863	0.347598
CPE1562	61.65	115.15	1.8678	0.535389	48.05	90.3	1.87929	0.532115	171.6	139.25	0.81148	1.23232	1.54208	1.20929	0.82693	1.27519	2.78345	3.57128	0.784195	0.7794	0.359266	1.28304	0.648474	0.280012
CPE1563	736.05	1144.2	1.55451	0.643288	523.8	980.25	1.87142	0.534353	1639.95	1688.1	1.02936	0.971477	1.72211	1.47535	0.677803	1.16725	2.22804	3.13087	0.856712	0.711636	0.448825	1.40521	0.580682	0.3194
CPE1564	7.75	6.7	0.864516	1.15672	7.7	8.85	1.14935	0.870056	24.95	20.8	0.833667	1.19952	2.35028	3.10448	0.322115	0.757062	3.21935	3.24026	1.3209	0.993548	0.310621	1.00649	0.425481	0.308617
CPE1565	12.85	9.55	0.743191	1.34555	10.35	23.7	2.28986	0.436709	15.9	16.85	1.05975	0.94362	0.71097	1.7644	0.566766	0.402954	1.23735	1.53623	2.48168	0.805447	0.808176	1.24155	1.40653	0.650943
CPE1566	2.25	1.5	0.666667	1.5	2.4	3.7	1.54167	0.648649	3.5	2.2	0.628571	1.59091	0.594595	1.46667	0.681818	0.405405	1.55556	1.45833	2.46667	1.06667	0.642857	0.9375	1.68182	0.685714
CPE1567	8	6.55	0.81875	1.22137	5.9	8.55	1.44915	0.690058	6.45	3.4	0.527132	1.89706	0.397661	0.519084	1.92647	0.766082	0.80625	1.09322	1.30534	0.7375	1.24031	1.35593	2.51471	0.914729
CPE1568	38.95	21.25	0.545571	1.83294	18.4	44.9	2.44022	0.4098	108.35	90.6	0.836179	1.19592	2.01782	4.26353	0.234547	0.473274	2.78177	5.88859	2.11294	0.472401	0.359483	2.11685	0.495585	0.16982
CPE1569	36.6	9.6	0.262295	3.8125	13.35	17.4	1.30337	0.767241	18.15	13.5	0.743802	1.34444	0.775862	1.40625	0.711111	0.551724	0.495902	1.35955	1.8125	0.364754	2.01653	2.74157	1.28889	0.735537
CPE1570	283.45	355.75	1.25507	0.796767	193.5	336.2	1.73747	0.57555	347.65	425.6	1.22422	0.816847	1.26591	1.19635	0.835879	1.05815	1.22649	1.79664	0.945046	0.68266	0.815332	1.46486	0.789944	0.556594
CPE1571	25.6	58.15	2.27148	0.440241	27.4	41.5	1.5146	0.660241	35.6	28.4	0.797753	1.25352	0.684337	0.488392	2.04754	1.4012	1.39062	1.29927	0.713672	1.07031	0.719101	0.934307	1.46127	0.769663
CPE1572	37.4	74.55	1.99332	0.501677	21.7	73.3	3.37788	0.296044	54.75	133.1	2.43105	0.411345	1.81583	1.78538	0.560105	1.01705	1.4639	2.52304	0.983233	0.580214	0.683105	1.7235	0.550714	0.396347
CPE1573	27.9	44.9	1.60932	0.621381	7.6	115.2	15.1579	0.0659722	17.55	104.65	5.96296	0.167702	0.90842	2.33073	0.429049	0.389757	0.629032	2.30921	2.5657	0.272401	1.58974	3.67105	1.10081	0.433048
CPE1574	22.6	14.25	0.630531	1.58596	17.1	33.3	1.94737	0.513514	17.85	36.55	2.04762	0.488372	1.0976	2.56491	0.389877	0.427928	0.789823	1.04386	2.33684	0.756637	1.26611	1.32164	0.911081	0.957983
CPE1575	26.9	20.45	0.760223	1.3154	21.05	28.95	1.3753	0.727116	68.05	34.45	0.506245	1.97533	1.18998	1.6846	0.593614	0.70639	2.52974	3.23278	1.41565	0.782528	0.395298	1.27791	0.840348	0.309331
CPE1576	9.15	15.3	1.67213	0.598039	4.9	14.55	2.96939	0.33677	20.3	19.55	0.963054	1.03836	1.34364	1.27778	0.782609	1.05155	2.21858	4.14286	0.95098	0.535519	0.450739	1.86735	0.744246	0.241379
CPE1577	1.7	1.3	0.764706	1.30769	1.45	4.75	3.27586	0.305263	2	4.45	2.225	0.449438	0.936842	3.42308	0.292135	0.273684	1.17647	1.37931	3.65385	0.852941	0.85	1.17241	1.06742	0.725
CPE1578	0.95	0.65	0.684211	1.46154	0.5	2.45	4.9	0.204082	0.75	0.8	1.06667	0.9375	0.326531	1.23077	0.8125	0.265306	0.789474	1.5	3.76923	0.526316	1.26667	1.9	3.0625	0.666667
CPE1579	1.65	1.45	0.878788	1.13793	0.95	2.05	2.15789	0.463415	1	1.4	1.4	0.714286	0.682927	0.965517	1.03571	0.707317	0.606061	1.05263	1.41379	0.575758	1.65	1.73684	1.46429	0.95
CPE1580	2.6	2.95	1.13462	0.881356	0.95	2.25	2.36842	0.422222	0.9	1.7	1.88889	0.529412	0.755556	0.576271	1.73529	1.31111	0.346154	0.947368	0.762712	0.365385	2.88889	2.73684	1.32353	1.05556
CPE1581	11.05	7.25	0.656109	1.52414	9.45	10.9	1.15344	0.866972	21.7	32.35	1.49078	0.670788	2.96789	4.46207	0.224111	0.665138	1.9638	2.2963	1.50345	0.855204	0.509217	1.16931	0.33694	0.435484
CPE1582	6.5	3.5	0.538462	1.85714	6.2	7.55	1.21774	0.821192	13	12.75	0.980769	1.01961	1.68874	3.64286	0.27451	0.463576	2	2.09677	2.15714	0.953846	0.5	1.04839	0.592157	0.476923
CPE1583	41.8	13.7	0.327751	3.05109	26.95	29.7	1.10204	0.907407	20.45	35.8	1.75061	0.571229	1.20539	2.61314	0.382682	0.461279	0.489234	0.758813	2.16788	0.644737	2.04401	1.55102	0.829609	1.31785
CPE1584	46.65	23.9	0.512326	1.95188	27.65	46.45	1.67993	0.595264	31.55	97.9	3.10301	0.322268	2.10764	4.09623	0.244127	0.514532	0.676313	1.14105	1.94351	0.592712	1.47861	1.68716	0.474464	0.876387
CPE1585	141.8	96.95	0.683709	1.46261	73.65	34.9	0.473863	2.11032	55.7	10.95	0.196589	5.08676	0.313754	0.112945	8.85388	2.77794	0.392807	0.75628	0.359979	0.519394	2.54578	1.92532	3.18721	1.32226
CPE1586	0.8	0.5	0.625	1.6	0.15	0.95	6.33333	0.157895	1.05	2.15	2.04762	0.488372	2.26316	4.3	0.232558	0.526316	1.3125	7	1.9	0.1875	0.761905	5.33333	0.44186	0.142857
CPE1587	6.45	5.2	0.806202	1.24038	7.7	28.05	3.64286	0.27451	22.65	37.65	1.66225	0.601594	1.34225	7.24038	0.138114	0.185383	3.51163	2.94156	5.39423	1.1938	0.284768	0.837662	0.74502	0.339956
CPE1588	6.45	7.75	1.20155	0.832258	12.5	32.5	2.6	0.384615	21.75	30.7	1.41149	0.708469	0.944615	3.96129	0.252443	0.238462	3.37209	1.74	4.19355	1.93798	0.296552	0.516	1.05863	0.574713
CPE1589	1.45	0.75	0.517241	1.93333	1.45	5.35	3.68966	0.271028	3.9	3.55	0.910256	1.09859	0.663551	4.73333	0.211268	0.140187	2.68966	2.68966	7.13333	1	0.371795	1	1.50704	0.371795
CPE1590	15.05	6.55	0.435216	2.29771	4.75	8.75	1.84211	0.542857	9.05	9.9	1.09392	0.914141	1.13143	1.51145	0.661616	0.748571	0.601329	1.90526	1.33588	0.315615	1.66298	3.16842	0.883838	0.524862
CPE1591	14.95	7.35	0.491639	2.03401	5.7	10.3	1.80702	0.553398	15.1	11.5	0.761589	1.31304	1.1165	1.56463	0.63913	0.713592	1.01003	2.64912	1.40136	0.381271	0.990066	2.62281	0.895652	0.377483
CPE1592	83.55	404.15	4.83722	0.20673	112.35	349.35	3.10948	0.321597	133.95	916.55	6.84248	0.146146	2.62359	2.26785	0.440947	1.15686	1.60323	1.19226	0.864407	1.3447	0.62374	0.743658	0.381158	0.838746
CPE1593	41.6	34.45	0.828125	1.20755	28.55	41.2	1.44308	0.692961	67.6	44.25	0.654586	1.52768	1.07403	1.28447	0.778531	0.836165	1.625	2.36778	1.19594	0.686298	0.615385	1.45709	0.931073	0.422337
CPE1595	16.95	28.6	1.68732	0.592657	37.15	31.3	0.84253	1.1869	93.6	37.6	0.401709	2.48936	1.20128	1.31469	0.760638	0.913738	5.52212	2.51952	1.09441	2.19174	0.18109	0.456258	0.832447	0.396902
CPE1596	3.95	9.4	2.37975	0.420213	5	10.8	2.16	0.462963	9.7	3.5	0.360825	2.77143	0.324074	0.37234	2.68571	0.87037	2.4557	1.94	1.14894	1.26582	0.407216	0.79	3.08571	0.515464
CPE1597	5.9	6	1.01695	0.983333	3.4	7.95	2.33824	0.427673	6.3	2.55	0.404762	2.47059	0.320755	0.425	2.35294	0.754717	1.0678	1.85294	1.325	0.576271	0.936508	1.73529	3.11765	0.539683
CPE1598	195.05	162.3	0.832094	1.20179	139.3	139.15	0.998923	1.00108	269.05	137.85	0.512358	1.95176	0.990658	0.849353	1.17737	1.16637	1.37939	1.93144	0.857363	0.714176	0.724958	1.40022	1.00943	0.517748
CPE1599	3.6	11	3.05556	0.327273	2.15	5.6	2.60465	0.383929	5.2	4.65	0.894231	1.11828	0.830357	0.422727	2.36559	1.96429	1.44444	2.4186	0.509091	0.597222	0.692308	1.67442	1.2043	0.413462
CPE1600	1.85	6.6	3.56757	0.280303	1.25	3.3	2.64	0.378788	1.6	2.05	1.28125	0.780488	0.621212	0.310606	3.21951	2	0.864865	1.28	0.5	0.675676	1.15625	1.48	1.60976	0.78125
CPE1601	1.5	6.1	4.06667	0.245902	0.9	1.7	1.88889	0.529412	0.85	1.35	1.58824	0.62963	0.794118	0.221311	4.51852	3.58824	0.566667	0.944444	0.278689	0.6	1.76471	1.66667	1.25926	1.05882
CPE1602	2.05	7.25	3.53659	0.282759	1	3.5	3.5	0.285714	1.8	2.65	1.47222	0.679245	0.757143	0.365517	2.73585	2.07143	0.878049	1.8	0.482759	0.487805	1.13889	2.05	1.32075	0.555556
CPE1603	2.65	10.15	3.83019	0.261084	1.55	4.7	3.03226	0.329787	1.15	3.35	2.91304	0.343284	0.712766	0.330049	3.02985	2.15957	0.433962	0.741935	0.463054	0.584906	2.30435	1.70968	1.40299	1.34783
CPE1604	12.3	12.1	0.98374	1.01653	25.35	32.05	1.2643	0.790952	28.5	41.85	1.46842	0.681004	1.30577	3.45868	0.289128	0.377535	2.31707	1.12426	2.64876	2.06098	0.431579	0.485207	0.76583	0.889474
CPE1605	64.65	25.25	0.390565	2.5604	24.65	50.6	2.05274	0.487154	91.2	33.8	0.370614	2.69822	0.667984	1.33861	0.747041	0.499012	1.41067	3.6998	2.00396	0.381284	0.708882	2.62272	1.49704	0.270285
CPE1606	72.75	23.25	0.319588	3.12903	23.45	42.35	1.80597	0.553719	61.15	28.5	0.466067	2.14561	0.672963	1.22581	0.815789	0.548996	0.84055	2.60768	1.82151	0.322337	1.1897	3.10235	1.48596	0.383483
CPE1607	105.95	34.35	0.32421	3.08443	39.1	63.15	1.61509	0.619161	92.2	40.25	0.436551	2.29068	0.637371	1.17176	0.853416	0.543943	0.870222	2.35806	1.83843	0.369042	1.14913	2.70972	1.56894	0.424078
CPE1608	24.9	8.5	0.341365	2.92941	8.6	22.75	2.64535	0.378022	49.5	15.1	0.305051	3.27815	0.663736	1.77647	0.562914	0.373626	1.98795	5.75581	2.67647	0.345382	0.50303	2.89535	1.50662	0.173737
CPE1609	1.7	3.55	2.08824	0.478873	1.15	2.8	2.43478	0.410714	12.55	1.65	0.131474	7.60606	0.589286	0.464789	2.15152	1.26786	7.38235	10.913	0.788732	0.676471	0.135458	1.47826	1.69697	0.0916335
CPE1610	71	20.35	0.28662	3.48894	35.2	32.75	0.930398	1.07481	50.05	29.95	0.598402	1.67112	0.914504	1.47174	0.679466	0.621374	0.70493	1.42187	1.60934	0.495775	1.41858	2.01705	1.09349	0.703297
CPE1611	14.4	70.65	4.90625	0.203822	18.9	64.45	3.41005	0.293251	60.2	56.75	0.942691	1.06079	0.880528	0.803255	1.24493	1.0962	4.18056	3.18519	0.912243	1.3125	0.239203	0.761905	1.13568	0.313953
CPE1612	11.05	2.7	0.244344	4.09259	8.05	6	0.745342	1.34167	13.75	6.85	0.498182	2.0073	1.14167	2.53704	0.394161	0.45	1.24434	1.70807	2.22222	0.728507	0.803636	1.37267	0.875912	0.585455
CPE1613	15.1	4.85	0.321192	3.1134	7.6	17.45	2.29605	0.43553	14.2	21.3	1.5	0.666667	1.22063	4.39175	0.2277	0.277937	0.940397	1.86842	3.59794	0.503311	1.06338	1.98684	0.819249	0.535211
CPE1614	179.75	110.65	0.615577	1.62449	185.4	260.95	1.4075	0.710481	151.05	336.75	2.22939	0.448552	1.29048	3.04338	0.328582	0.424028	0.840334	0.814725	2.35834	1.03143	1.19	0.969525	0.774907	1.22741
CPE1615	69.3	114.3	1.64935	0.606299	101.25	95.95	0.947654	1.05524	1297.7	319.2	0.245974	4.06548	3.32673	2.79265	0.358083	1.19125	18.7258	12.8168	0.839458	1.46104	0.0534022	0.684444	0.300595	0.0780227
CPE1616	37.5	216.3	5.768	0.17337	84.65	48.45	0.572357	1.74716	58	84.4	1.45517	0.687204	1.742	0.390199	2.5628	4.4644	1.54667	0.685174	0.223994	2.25733	0.646552	0.443001	0.574052	1.45948
CPE1617	338.05	119.8	0.354385	2.82179	345.95	229	0.661945	1.5107	892.9	343.55	0.384758	2.59904	1.50022	2.8677	0.348712	0.523144	2.64133	2.58101	1.91152	1.02337	0.378598	0.977164	0.66657	0.387445
CPE1618	105.5	34.3	0.325118	3.0758	159.9	66.1	0.413383	2.41906	165.05	67.55	0.40927	2.44338	1.02194	1.96939	0.507772	0.518911	1.56445	1.03221	1.92711	1.51564	0.6392	0.659787	0.978534	0.968797
CPE1619	19.35	5.4	0.27907	3.58333	22.65	10.9	0.481236	2.07798	38.8	8.3	0.213918	4.6747	0.761468	1.53704	0.650602	0.495413	2.00517	1.71302	2.01852	1.17054	0.498711	0.854305	1.31325	0.583763
CPE1620	2.45	7.8	3.18367	0.314103	2.1	2.15	1.02381	0.976744	4.95	1.4	0.282828	3.53571	0.651163	0.179487	5.57143	3.62791	2.02041	2.35714	0.275641	0.857143	0.494949	1.16667	1.53571	0.424242
CPE1621	43.65	131.1	3.00344	0.332952	30	15.4	0.513333	1.94805	110.5	9.7	0.0877828	11.3918	0.62987	0.0739893	13.5155	8.51299	2.5315	3.68333	0.117468	0.687285	0.395023	1.455	1.58763	0.271493
CPE1622	0.75	0.2	0.266667	3.75	0.55	0.7	1.27273	0.785714	1.3	0.25	0.192308	5.2	0.357143	1.25	0.8	0.285714	1.73333	2.36364	3.5	0.733333	0.576923	1.36364	2.8	0.423077
CPE1623	43.2	73.15	1.69329	0.590567	52.45	83.9	1.59962	0.625149	79.65	54.95	0.689893	1.4495	0.654946	0.751196	1.33121	0.871871	1.84375	1.51859	1.14696	1.21412	0.542373	0.823642	1.52684	0.658506
CPE1624	1.75	0.9	0.514286	1.94444	2.5	2.6	1.04	0.961538	5.1	1.55	0.303922	3.29032	0.596154	1.72222	0.580645	0.346154	2.91429	2.04	2.88889	1.42857	0.343137	0.7	1.67742	0.490196
CPE1625	15.4	26.2	1.7013	0.587786	16.65	44.65	2.68168	0.3729	40.95	35.35	0.863248	1.15842	0.791713	1.34924	0.74116	0.586786	2.65909	2.45946	1.7042	1.08117	0.376068	0.924925	1.26308	0.406593
CPE1626	76.2	3095.6	40.6247	0.0246156	166.5	2571.65	15.4453	0.0647444	544.2	1020.15	1.87459	0.533451	0.396691	0.329548	3.03446	1.20374	7.14173	3.26847	0.830744	2.18504	0.140022	0.457658	2.52085	0.305954
CPE1627	190.55	8280.1	43.4537	0.023013	450.55	5378.9	11.9385	0.0837625	1156.7	1791.95	1.54919	0.645498	0.333144	0.216416	4.62072	1.53937	6.07032	2.56731	0.649618	2.36447	0.164736	0.422928	3.0017	0.389513
CPE1629	129.05	3308.2	25.635	0.0390091	230.6	2527.85	10.9621	0.0912238	745.6	955.6	1.28165	0.780243	0.378029	0.288858	3.46191	1.3087	5.77761	3.2333	0.764116	1.7869	0.173082	0.559627	2.6453	0.309281
CPE1630	351.9	5173.9	14.7028	0.0680145	703.05	3370.85	4.79461	0.208568	779.35	1159.75	1.4881	0.671998	0.344053	0.224154	4.46122	1.53489	2.21469	1.10853	0.65151	1.99787	0.45153	0.500533	2.90653	0.902098
CPE1631	690.4	8798.8	12.7445	0.0784652	1371.7	6092.65	4.44168	0.22514	4171.3	4909.75	1.17703	0.849595	0.805848	0.558002	1.79211	1.44417	6.04186	3.04097	0.692441	1.98682	0.165512	0.503317	1.24093	0.328842
CPE1632	256.65	1740.85	6.78297	0.147428	592.8	1125	1.89777	0.526933	449.85	789.25	1.75447	0.569971	0.701556	0.45337	2.2057	1.54742	1.75278	0.758856	0.646236	2.30976	0.570524	0.432945	1.4254	1.31777
CPE1633	350.9	309.9	0.883158	1.1323	345.5	408.95	1.18365	0.844847	388.15	540.15	1.3916	0.718597	1.32082	1.74298	0.57373	0.757794	1.10616	1.12344	1.31962	0.984611	0.904032	1.01563	0.757105	0.89012
CPE1634	237.8	243.65	1.0246	0.97599	218.45	327.55	1.49943	0.666921	507.4	282.45	0.556661	1.79642	0.862311	1.15924	0.862631	0.743856	2.13373	2.32273	1.34435	0.918629	0.468664	1.08858	1.15967	0.430528
CPE1635	491.15	430.05	0.875598	1.14208	297.55	526.15	1.76827	0.565523	650.35	215.35	0.331129	3.01997	0.409294	0.500756	1.99698	0.817352	1.32414	2.18568	1.22346	0.605823	0.755209	1.65065	2.44323	0.457523
CPE1636	1326.75	1884.9	1.42069	0.703883	1092.1	2301.9	2.10777	0.474434	1450.95	2191.75	1.51056	0.662005	0.952148	1.16279	0.859998	0.818845	1.09361	1.32859	1.22123	0.823139	0.914401	1.21486	1.05026	0.752679
CPE1637	1621.45	2112.6	1.30291	0.767514	1670	2624.05	1.57129	0.636421	1392.45	1931.65	1.38723	0.72086	0.736133	0.914347	1.09368	0.805091	0.858768	0.833802	1.2421	1.02994	1.16446	0.970928	1.35845	1.19932
CPE1638	2023.3	2560.85	1.26568	0.790089	2118.1	2857.75	1.3492	0.741177	1671	1548.2	0.926511	1.07932	0.541755	0.604565	1.65408	0.896107	0.825879	0.788915	1.11594	1.04685	1.21083	0.955243	1.84585	1.26756
CPE1639	924.45	1144.55	1.23809	0.807697	1262.75	1304.7	1.03322	0.967847	749.4	699.9	0.933947	1.07072	0.536445	0.611507	1.63531	0.877251	0.810644	0.593467	1.13992	1.36595	1.23359	0.732093	1.86412	1.68501
CPE1640	412.15	553.35	1.34259	0.744827	449.2	786.8	1.75156	0.57092	842.9	752.45	0.892692	1.12021	0.956342	1.35981	0.735398	0.703292	2.04513	1.87645	1.42188	1.08989	0.488967	0.91752	1.04565	0.532922
CPE1641	462.35	562.55	1.21672	0.821882	388.8	721.9	1.85674	0.538579	1007.55	666.9	0.661903	1.5108	0.923812	1.18549	0.84353	0.779263	2.17919	2.59144	1.28326	0.840921	0.458885	1.18917	1.08247	0.385887
CPE1642	775.85	779.65	1.0049	0.995126	751.55	1150.65	1.53104	0.653153	837.05	782.55	0.93489	1.06964	0.680094	1.00372	0.996294	0.677574	1.07888	1.11376	1.47585	0.96868	0.926886	1.03233	1.47039	0.897856
CPE1643	1909.95	1845.65	0.966334	1.03484	1477.9	2536.75	1.71646	0.582596	2244.45	2495.8	1.11199	0.899291	0.983857	1.35226	0.739502	0.727565	1.17514	1.51868	1.37445	0.77379	0.850966	1.29234	1.01641	0.658469
CPE1644	3937.65	3353.6	0.851675	1.17416	2417.6	4448.8	1.84017	0.543427	2968.45	4745.1	1.59851	0.625582	1.0666	1.41493	0.70675	0.753821	0.753863	1.22785	1.32657	0.61397	1.3265	1.62874	0.937557	0.814432
CPE1645	110.85	109.55	0.988272	1.01187	118.2	168.95	1.42936	0.699615	249.95	230.15	0.920784	1.08603	1.36224	2.10087	0.475994	0.648417	2.25485	2.11464	1.54222	1.06631	0.443489	0.937817	0.734086	0.472895
CPE1646	23.3	44.15	1.89485	0.527746	25.35	47.2	1.86193	0.537076	61.75	35.45	0.574089	1.74189	0.751059	0.802945	1.24542	0.935381	2.65021	2.4359	1.06908	1.08798	0.377328	0.919132	1.33145	0.410526
CPE1647	0.6	0.2	0.333333	3	0.35	0.65	1.85714	0.538462	1.45	0.45	0.310345	3.22222	0.692308	2.25	0.444444	0.307692	2.41667	4.14286	3.25	0.583333	0.413793	1.71429	1.44444	0.241379
CPE1648	0.7	0.2	0.285714	3.5	0.35	0.65	1.85714	0.538462	1.25	0.25	0.2	5	0.384615	1.25	0.8	0.307692	1.78571	3.57143	3.25	0.5	0.56	2	2.6	0.28
CPE1649	8.6	0.35	0.0406977	24.5714	3.1	3.35	1.08065	0.925373	4.25	2	0.470588	2.125	0.597015	5.71429	0.175	0.104478	0.494186	1.37097	9.57143	0.360465	2.02353	2.77419	1.675	0.729412
CPE1650	414	50.2	0.121256	8.24701	117.95	132.2	1.12081	0.892209	166.9	122.1	0.731576	1.36691	0.923601	2.43227	0.411138	0.379728	0.40314	1.41501	2.63347	0.284903	2.48053	3.50996	1.08272	0.706711
CPE1651	279.05	25.8	0.0924565	10.8159	98.2	100.35	1.02189	0.978575	110.95	74.25	0.66922	1.49428	0.73991	2.87791	0.347475	0.2571	0.397599	1.12984	3.88953	0.351908	2.5151	2.84165	1.35152	0.885083
CPE1652	13.85	4.8	0.34657	2.88542	7.7	21.8	2.83117	0.353211	21.1	12.8	0.606635	1.64844	0.587156	2.66667	0.375	0.220183	1.52347	2.74026	4.54167	0.555957	0.656398	1.7987	1.70312	0.364929
CPE1653	256.35	244.35	0.953189	1.04911	177.35	271.95	1.53341	0.652142	240.2	237.85	0.990216	1.00988	0.874609	0.973399	1.02733	0.898511	0.937	1.35438	1.11295	0.691828	1.06724	1.44545	1.14337	0.738343
CPE1654	783.9	356.3	0.454522	2.20011	776.6	822.45	1.05904	0.944252	2493.95	1386.75	0.556046	1.79841	1.68612	3.89209	0.256932	0.433218	3.18146	3.21137	2.30831	0.990688	0.314321	1.0094	0.593077	0.311394
CPE1655	268.1	21.6	0.080567	12.412	68.6	36.95	0.53863	1.85656	241.5	59.15	0.244928	4.08284	1.60081	2.73843	0.365173	0.584574	0.900783	3.52041	1.71065	0.255875	1.11014	3.90816	0.624683	0.284058
CPE1656	86.15	47.4	0.550203	1.81751	29.05	56.45	1.9432	0.514615	60.3	17.55	0.291045	3.4359	0.310895	0.370253	2.70085	0.839681	0.699942	2.07573	1.19093	0.337203	1.42869	2.96558	3.21652	0.481758
CPE1657	0.5	0.7	1.4	0.714286	0.85	0.4	0.470588	2.125	0.6	1	1.66667	0.6	2.5	1.42857	0.7	1.75	1.2	0.705882	0.571429	1.7	0.833333	0.588235	0.4	1.41667
CPE1658	34.6	28.15	0.813584	1.22913	29.4	29.3	0.996599	1.00341	126.6	66.75	0.527251	1.89663	2.27816	2.37123	0.421723	0.960751	3.65896	4.30612	1.04085	0.849711	0.273302	1.17687	0.438951	0.232227
CPE1659	1152.75	2643.75	2.29343	0.436028	385.05	923.9	2.39943	0.416766	603.65	1470.75	2.43643	0.410437	1.59189	0.556312	1.79755	2.86151	0.523661	1.56772	0.349466	0.334027	1.90963	2.99377	0.628183	0.63787
CPE1660	389.85	1693.2	4.34321	0.230245	163.3	447.35	2.73944	0.365039	319.2	891.4	2.79261	0.358088	1.99262	0.526459	1.89948	3.78496	0.818776	1.95468	0.264204	0.418879	1.22133	2.38732	0.501851	0.511591
CPE1661	311	375.9	1.20868	0.827348	287.45	466	1.62115	0.616845	210.4	438.35	2.08341	0.479982	0.940665	1.16613	0.857534	0.806652	0.676527	0.731953	1.23969	0.924277	1.47814	1.08193	1.06308	1.36621
CPE1662	137.05	104.2	0.760306	1.31526	147.3	306.8	2.08282	0.480117	257.05	279.1	1.08578	0.920996	0.909713	2.6785	0.373343	0.339635	1.87559	1.74508	2.94434	1.07479	0.533165	0.930414	1.09925	0.57304
CPE1663	2.55	1.05	0.411765	2.42857	1.85	3.65	1.97297	0.506849	2.8	1.95	0.696429	1.4359	0.534247	1.85714	0.538462	0.287671	1.09804	1.51351	3.47619	0.72549	0.910714	1.37838	1.87179	0.660714
CPE1664	142.35	102.65	0.72111	1.38675	95.75	173.85	1.81567	0.550762	282.05	107.2	0.380074	2.63106	0.616624	1.04433	0.957556	0.590452	1.98138	2.94569	1.69362	0.672638	0.504698	1.48668	1.62174	0.339479
CPE1665	1.4	0.85	0.607143	1.64706	0.2	0.75	3.75	0.266667	0.15	1.05	7	0.142857	1.4	1.23529	0.809524	1.13333	0.107143	0.75	0.882353	0.142857	9.33333	7	0.714286	1.33333
CPE1666	95.8	51.4	0.536534	1.86381	61.8	92.35	1.49434	0.669193	105.1	135.7	1.29115	0.774503	1.46941	2.64008	0.378777	0.556578	1.09708	1.70065	1.79669	0.645094	0.911513	1.55016	0.680545	0.588011
CPE1667	23	1.45	0.0630435	15.8621	4.05	3.95	0.975309	1.02532	3.95	2.55	0.64557	1.54902	0.64557	1.75862	0.568627	0.367089	0.171739	0.975309	2.72414	0.176087	5.82278	5.67901	1.54902	1.02532
CPE1668	367.75	156.6	0.425833	2.34834	307.75	91.95	0.298781	3.34693	326.55	83	0.254172	3.93434	0.902664	0.530013	1.88675	1.7031	0.887967	1.06109	0.587165	0.836846	1.12617	1.19496	1.10783	0.942428
CPE1669	401.8	312.45	0.777626	1.28597	612.4	713.9	1.16574	0.857823	610.6	459	0.75172	1.33028	0.642947	1.46904	0.680719	0.437666	1.51966	0.997061	2.28485	1.52414	0.658041	0.656107	1.55534	1.00295
CPE1670	172.7	130.7	0.756804	1.32135	136.2	130.9	0.961087	1.04049	328.25	267.8	0.815842	1.22573	2.04584	2.04897	0.488051	0.998472	1.90069	2.41006	1.00153	0.788651	0.526123	1.26799	0.488798	0.414928
CPE1671	89.5	515.75	5.76257	0.173534	364.85	477.2	1.30793	0.764564	346.35	255.45	0.737549	1.35584	0.53531	0.495298	2.01899	1.08078	3.86983	0.949294	0.925254	4.07654	0.258409	0.245306	1.86808	1.05341
CPE1672	2200.3	1850.15	0.840863	1.18925	1655.15	1521.1	0.91901	1.08813	1727	890.85	0.515837	1.9386	0.585662	0.481501	2.07684	1.21632	0.784893	1.04341	0.82215	0.752238	1.27406	1.32937	1.70747	0.958396
CPE1673	201.9	124.45	0.616394	1.62234	164.8	138.25	0.838896	1.19204	164.55	147.05	0.893649	1.11901	1.06365	1.1816	0.846311	0.900181	0.815007	0.998483	1.11089	0.816246	1.22698	1.22512	0.940156	1.00152
CPE1674	102.05	64.35	0.630573	1.58586	80.35	144.85	1.80274	0.554712	123.85	91.75	0.740816	1.34986	0.633414	1.4258	0.701362	0.444253	1.21362	1.54138	2.25097	0.787359	0.823981	1.27007	1.57875	0.648769
CPE1675	585.2	259.45	0.443353	2.25554	376.8	564.5	1.49814	0.667493	570.65	350.25	0.613774	1.62926	0.620461	1.34997	0.740757	0.45961	0.975137	1.51446	2.17576	0.643882	1.0255	1.55308	1.61171	0.6603
CPE1676	67.35	11.3	0.16778	5.96018	24.1	44.3	1.83817	0.544018	28.05	32.85	1.17112	0.853881	0.741535	2.90708	0.343988	0.255079	0.416481	1.1639	3.92035	0.357832	2.40107	2.79461	1.34855	0.85918
CPE1677	290.05	45.2	0.155835	6.41704	92.7	113.1	1.22006	0.819629	90.75	44.5	0.490358	2.03933	0.393457	0.984513	1.01573	0.399646	0.312877	0.978964	2.50221	0.3196	3.19614	3.12891	2.54157	1.02149
CPE1678	244.45	32.95	0.134792	7.41882	87.4	82.7	0.946224	1.05683	76.1	31.65	0.4159	2.40442	0.382709	0.960546	1.04107	0.398428	0.311311	0.870709	2.50986	0.357537	3.21222	2.79691	2.61295	1.14849
CPE1679	165.3	20.75	0.125529	7.96627	64.85	47.35	0.730146	1.36959	45.65	17.6	0.385542	2.59375	0.3717	0.848193	1.17898	0.438226	0.276165	0.703932	2.28193	0.392317	3.62103	2.54896	2.69034	1.42059
CPE1680	1197.4	591.55	0.494029	2.02417	630.75	653.95	1.03678	0.964523	573.55	226.15	0.394299	2.53615	0.345822	0.382301	2.61574	0.90458	0.478996	0.909314	1.10549	0.526766	2.0877	1.89837	2.89166	1.09973
CPE1681	7164.65	5301.15	0.739904	1.35153	6908.6	7417.3	1.07363	0.931417	7807.15	4034.45	0.516763	1.93512	0.543924	0.761052	1.31397	0.714701	1.08968	1.13006	1.39919	0.964262	0.917704	1.03706	1.83849	0.884907
CPE1682	70.85	108.4	1.52999	0.653598	107.9	340.55	3.15616	0.31684	214.65	439.05	2.04542	0.488896	1.28924	4.05028	0.246897	0.318309	3.02964	1.98934	3.14161	1.52294	0.330072	0.656627	0.775652	0.502679
CPE1683	50	47.45	0.949	1.05374	69.8	153.65	2.20129	0.454279	80.65	180.95	2.24365	0.445703	1.17768	3.81349	0.262227	0.308819	1.613	1.15544	3.23815	1.396	0.619963	0.716332	0.84913	0.865468
CPE1684	53.4	61.6	1.15356	0.866883	49.1	178.35	3.63238	0.275301	181.45	250.7	1.38165	0.723773	1.40566	4.06981	0.245712	0.345388	3.39794	3.69552	2.89529	0.919476	0.294296	1.08758	0.711408	0.270598
CPE1685	261.25	178.45	0.683062	1.464	374.1	296.3	0.792034	1.26257	289.5	335.05	1.15734	0.86405	1.13078	1.87756	0.532607	0.602261	1.10813	0.773857	1.66041	1.43196	0.902418	0.698343	0.884346	1.29223
CPE1686	1027.95	658	0.640109	1.56223	1143.8	1015.6	0.887917	1.12623	803.55	1154.8	1.43712	0.695835	1.13706	1.75502	0.569796	0.647893	0.781701	0.702527	1.54347	1.1127	1.27926	0.898715	0.87946	1.42343
CPE1687	533.7	305.45	0.572325	1.74726	560.15	699.95	1.24958	0.800271	1041.15	951.25	0.913653	1.09451	1.35903	3.11426	0.321104	0.436388	1.95082	1.8587	2.29154	1.04956	0.512606	0.952781	0.735821	0.538011
CPE1688	899	222.75	0.247775	4.03591	628.55	658.5	1.04765	0.954518	963.25	697.5	0.724111	1.381	1.05923	3.13131	0.319355	0.338269	1.07147	1.5325	2.95623	0.699166	0.933299	1.43028	0.944086	0.65253
CPE1689	1035.35	278.35	0.268846	3.7196	828.05	700	0.84536	1.18293	772	681.7	0.883031	1.13246	0.973857	2.44907	0.408317	0.397643	0.745642	0.932311	2.51482	0.799778	1.34113	1.25035	1.02684	1.0726
CPE1690	203.4	61.45	0.302114	3.31001	203	148.6	0.73202	1.36608	323.3	174.5	0.539746	1.85272	1.17429	2.83971	0.352149	0.413526	1.58948	1.59261	2.41823	0.998033	0.629137	1.00197	0.851576	0.6279
CPE1691	65.3	42.85	0.656202	1.52392	36.75	124	3.37415	0.296371	52.25	118.6	2.26986	0.440556	0.956452	2.76779	0.361298	0.345565	0.800153	1.42177	2.89382	0.562787	1.24976	1.77687	1.04553	0.703349
CPE1692	81.2	80.95	0.996921	1.00309	68.8	136.25	1.98038	0.504954	77.15	66.15	0.857421	1.16629	0.485505	0.817171	1.22373	0.594128	0.950123	1.12137	1.68314	0.847291	1.0525	1.18023	2.05971	0.891769
CPE1693	92.9	94.7	1.01938	0.980993	75.95	139.15	1.83213	0.545814	108.75	104.95	0.965057	1.03621	0.754222	1.10824	0.902334	0.680561	1.17061	1.43186	1.46938	0.817546	0.854253	1.22317	1.32587	0.698391
CPE1694	138.2	188.75	1.36577	0.732185	96.9	227.45	2.34727	0.426028	171.95	280.1	1.62896	0.613888	1.23148	1.48397	0.673866	0.829853	1.24421	1.77451	1.20503	0.701158	0.803722	1.42621	0.812031	0.563536
CPE1695	128.5	31.65	0.246304	4.06003	48.9	87.25	1.78425	0.560458	78.6	92.8	1.18066	0.846983	1.06361	2.93207	0.341056	0.362751	0.611673	1.60736	2.75671	0.380545	1.63486	2.62781	0.940194	0.622137
CPE1696	255.55	51.4	0.201135	4.97179	92	127.05	1.38098	0.724124	112.9	101.65	0.900354	1.11067	0.800079	1.97763	0.505657	0.404565	0.441792	1.22717	2.47179	0.360008	2.26351	2.77772	1.24988	0.81488
CPE1697	531.6	205.9	0.387321	2.58184	193.15	182.35	0.944085	1.05923	120.1	144.65	1.20441	0.83028	0.793255	0.702525	1.42344	1.12915	0.225922	0.621797	0.885624	0.363337	4.42631	2.75227	1.26063	1.60824
CPE1698	554.65	122	0.219959	4.54631	153.25	212	1.38336	0.722877	153.5	155.55	1.01336	0.986821	0.733726	1.275	0.784314	0.575472	0.276751	1.00163	1.7377	0.2763	3.61336	3.61925	1.36291	0.998371
CPE1699	3753.9	1802.55	0.480181	2.08255	3513	2690.15	0.76577	1.30588	2053.35	2309.1	1.12455	0.889243	0.858354	1.28102	0.780629	0.670056	0.546991	0.5845	1.49241	0.935827	1.82818	1.06857	1.16502	1.71086
CPE1700	5650	3563.85	0.63077	1.58536	6486.8	3709.55	0.571861	1.74868	3482.75	3394.35	0.974618	1.02604	0.91503	0.952439	1.04994	0.960723	0.616416	0.536898	1.04088	1.14811	1.62228	0.871	1.09286	1.86255
CPE1701	365.95	485.25	1.326	0.754147	239.2	454.95	1.90196	0.525772	617.05	472.75	0.766145	1.30524	1.03913	0.97424	1.02644	1.0666	1.68616	2.57964	0.937558	0.653641	0.593064	1.52989	0.962348	0.387651
CPE1702	202.85	59.15	0.291595	3.42942	179.65	144.9	0.806568	1.23982	191.6	111.7	0.582985	1.71531	0.770876	1.88842	0.529543	0.408213	0.94454	1.06652	2.4497	0.88563	1.05872	1.12914	1.29722	0.93763
CPE1703	33.1	7.65	0.231118	4.3268	22.4	15	0.669643	1.49333	44.2	14.3	0.323529	3.09091	0.953333	1.86928	0.534965	0.51	1.33535	1.97321	1.96078	0.676737	0.748869	1.47768	1.04895	0.506787
CPE1704	0.5	0.1	0.2	5	0.5	0.7	1.4	0.714286	1	0.4	0.4	2.5	0.571429	4	0.25	0.142857	2	2	7	1	0.5	1	1.75	0.5
CPE1705	11.05	11.25	1.0181	0.982222	14.95	22.85	1.52843	0.654267	19.3	29.15	1.51036	0.662093	1.27571	2.59111	0.385935	0.492341	1.74661	1.29097	2.03111	1.35294	0.572539	0.73913	0.783877	0.774611
CPE1706	64.8	33.55	0.517747	1.93145	47	71.35	1.51809	0.658725	61.4	90.55	1.47476	0.678078	1.2691	2.69896	0.370514	0.470217	0.947531	1.30638	2.12668	0.725309	1.05537	1.37872	0.787962	0.765472
CPE1707	131	114.7	0.875573	1.14211	167.45	148.3	0.885638	1.12913	98.45	143.7	1.45962	0.685108	0.968982	1.25283	0.798191	0.773432	0.751527	0.587937	1.29294	1.27824	1.33062	0.782323	1.03201	1.70086
CPE1708	1600.05	1312.5	0.820287	1.21909	1569	1443.5	0.920013	1.08694	1181.2	1289.95	1.09207	0.915694	0.893627	0.982819	1.01748	0.909248	0.738227	0.752836	1.09981	0.980594	1.3546	1.01979	1.11904	1.32831
CPE1709	192.7	70.25	0.364556	2.74306	102.9	171.05	1.66229	0.601578	183.25	124.25	0.678035	1.47485	0.726396	1.76868	0.565392	0.410699	0.95096	1.78086	2.43488	0.533991	1.05157	1.87269	1.37666	0.561528
CPE1710	159.25	57.85	0.363265	2.75281	117	120.05	1.02607	0.974594	76.95	68.8	0.894087	1.11846	0.573095	1.18928	0.840843	0.481883	0.483203	0.657692	2.07519	0.734694	2.06953	1.36111	1.74491	1.52047
CPE1711	7689.75	2588.5	0.336617	2.97074	4788.5	5828.8	1.21725	0.821524	8239.55	3944.6	0.47874	2.08882	0.676743	1.52389	0.656214	0.444088	1.0715	1.7207	2.25181	0.622712	0.933273	1.60588	1.47767	0.58116
CPE1712	1831.95	782.35	0.427059	2.3416	2718.05	1170.35	0.430584	2.32242	1427.9	701.05	0.490966	2.0368	0.599009	0.896082	1.11597	0.668475	0.779443	0.52534	1.49594	1.48369	1.28297	0.673994	1.66942	1.90353
CPE1713	259.2	261.15	1.00752	0.992533	271.85	394.35	1.45062	0.689362	187.2	322.9	1.72489	0.579746	0.818816	1.23645	0.808764	0.662229	0.722222	0.688615	1.51005	1.0488	1.38462	0.953467	1.22128	1.45219
CPE1714	255.5	143	0.559687	1.78671	159.9	438.35	2.7414	0.364777	222.1	625.45	2.81607	0.355104	1.42683	4.37378	0.228635	0.326223	0.869276	1.38899	3.06538	0.625832	1.15038	1.59787	0.700855	0.719946
CPE1715	58.55	63.7	1.08796	0.919152	62.6	70.9	1.13259	0.882934	74.5	64.4	0.86443	1.15683	0.908322	1.01099	0.98913	0.898449	1.27242	1.1901	1.11303	1.06917	0.785906	0.935304	1.10093	0.840268
CPE1716	50.1	63.7	1.27146	0.786499	47.2	68.25	1.44597	0.691575	69.95	70.95	1.0143	0.985906	1.03956	1.11381	0.897815	0.933333	1.39621	1.48199	1.07143	0.942116	0.716226	1.06144	0.961945	0.674768
CPE1717	87.45	58.5	0.668954	1.49487	55.4	214.45	3.87094	0.258335	96.85	382.4	3.94837	0.253269	1.78317	6.53675	0.152981	0.272791	1.10749	1.74819	3.66581	0.633505	0.902943	1.57852	0.5608	0.572019
CPE1718	73.05	53	0.72553	1.3783	80.45	134.35	1.66998	0.598809	65.05	199.15	3.06149	0.326638	1.48232	3.75755	0.266131	0.394492	0.890486	0.808577	2.53491	1.1013	1.12298	0.908017	0.674617	1.23674
CPE1719	3959	4593.2	1.16019	0.861926	3293.25	1615.9	0.49067	2.03803	2122.3	1252.8	0.590303	1.69405	0.775296	0.272751	3.66635	2.8425	0.53607	0.644439	0.351803	0.831839	1.86543	1.20216	1.28983	1.55174
CPE1722	3279.95	1413.55	0.430967	2.32036	3170.5	2676.5	0.844189	1.18457	3005.75	2686.2	0.893687	1.11896	1.00362	1.90032	0.526227	0.528134	0.916401	0.948037	1.89346	0.966631	1.09123	1.03452	0.996389	1.05481
CPE1724	702.15	173.45	0.247027	4.04814	612.4	606.35	0.990121	1.00998	697.05	566.15	0.812209	1.23121	0.933702	3.26405	0.306368	0.286056	0.992737	1.13823	3.49582	0.872178	1.00732	1.14655	1.07101	0.87856
CPE1725	1517.95	430.8	0.283804	3.52356	1406.15	933.35	0.663763	1.50656	1133.9	878.65	0.774892	1.2905	0.941394	2.03958	0.490298	0.461563	0.746994	0.806386	2.16655	0.926348	1.3387	1.07951	1.06225	1.2401
CPE1726	10.2	7.2	0.705882	1.41667	9.05	14.85	1.64088	0.609428	21.45	11.3	0.526807	1.89823	0.760943	1.56944	0.637168	0.484848	2.10294	2.37017	2.0625	0.887255	0.475524	1.12707	1.31416	0.421911
CPE1727	18.8	14.35	0.763298	1.3101	13.25	23.2	1.75094	0.571121	42.05	21.85	0.51962	1.92449	0.94181	1.52265	0.656751	0.618534	2.2367	3.17358	1.61672	0.704787	0.447087	1.41887	1.06178	0.315101
CPE1728	162.7	77	0.473264	2.11299	144.45	137.6	0.952579	1.04978	175.05	132	0.75407	1.32614	0.959302	1.71429	0.583333	0.559593	1.07591	1.21184	1.78701	0.88783	0.929449	1.12634	1.04242	0.825193
CPE1729	266.7	119.6	0.448444	2.22993	119.6	208.55	1.74373	0.573484	185.5	155.35	0.837466	1.19408	0.744905	1.29891	0.769874	0.573484	0.695538	1.551	1.74373	0.448444	1.43774	2.22993	1.34245	0.644744
CPE1730	132.95	68.75	0.517112	1.93382	84.8	88.3	1.04127	0.960362	92.8	63.85	0.688039	1.45341	0.723103	0.928727	1.07674	0.778596	0.698007	1.09434	1.28436	0.637834	1.43265	1.56781	1.38293	0.913793
CPE1731	25.45	14.75	0.579568	1.72542	29.25	30.95	1.05812	0.945073	29.75	29.35	0.986555	1.01363	0.948304	1.98983	0.502555	0.476575	1.16896	1.01709	2.09831	1.14931	0.855462	0.870085	1.05451	0.983193
CPE1732	418.75	660.7	1.57779	0.633797	336	699.75	2.08259	0.480171	405.25	771.35	1.90339	0.525378	1.10232	1.16747	0.85655	0.944194	0.967761	1.2061	1.0591	0.802388	1.03331	1.24628	0.907176	0.829118
CPE1733	248.85	351.5	1.4125	0.707966	223.85	275.8	1.23208	0.811639	166.75	250.15	1.50015	0.6666	0.906998	0.711664	1.40516	1.27447	0.670082	0.744918	0.784637	0.899538	1.49235	1.11168	1.10254	1.34243
CPE1734	537.55	393.15	0.731374	1.36729	977.2	606.15	0.620293	1.61214	539.65	338.05	0.626425	1.59636	0.5577	0.85985	1.16299	0.648602	1.00391	0.552241	1.54178	1.81788	0.996109	0.550092	1.79308	1.8108
CPE1735	182.25	132.4	0.726475	1.37651	151.65	168.5	1.11111	0.9	268.65	164.45	0.612135	1.63363	0.975964	1.24207	0.805108	0.785757	1.47407	1.77151	1.27266	0.832099	0.678392	1.20178	1.02463	0.564489
CPE1736	132.35	75.7	0.571968	1.74835	117.95	119.1	1.00975	0.990344	121.9	86	0.705496	1.41744	0.722082	1.13606	0.880233	0.6356	0.921043	1.03349	1.57332	0.891198	1.08573	1.12209	1.38488	0.967596
CPE1737	9.55	18.4	1.9267	0.519022	12.55	13.6	1.08367	0.922794	12.1	12.4	1.02479	0.975806	0.911765	0.673913	1.48387	1.35294	1.26702	0.964143	0.73913	1.31414	0.789256	0.760956	1.09677	1.03719
CPE1738	160.45	236.75	1.47554	0.677719	181.35	361.25	1.992	0.502007	207.75	311.6	1.49988	0.66672	0.862561	1.31616	0.759788	0.655363	1.2948	1.14557	1.52587	1.13026	0.772323	0.884753	1.15934	0.872924
CPE1739	120.2	146.05	1.21506	0.823006	128.95	270.55	2.0981	0.476622	147.9	203.9	1.37863	0.725356	0.75365	1.3961	0.716282	0.539826	1.23045	1.14696	1.85245	1.0728	0.812711	0.932144	1.32688	0.871873
CPE1740	148.65	196.7	1.32324	0.755719	134.65	339.6	2.52209	0.396496	316.05	355.1	1.12356	0.890031	1.04564	1.80529	0.553928	0.579211	2.12614	2.3472	1.72649	0.905819	0.470337	1.10397	0.95635	0.42604
CPE1741	337.25	429.4	1.27324	0.785398	253.6	620.7	2.44756	0.408571	532.55	750.2	1.40869	0.709877	1.20864	1.74709	0.572381	0.6918	1.5791	2.09996	1.44551	0.751964	0.633274	1.32985	0.827379	0.476199
CPE1742	177	240.35	1.35791	0.736426	162.55	312.3	1.92125	0.520493	236.6	351.7	1.48648	0.672732	1.12616	1.46328	0.683395	0.769613	1.33672	1.45555	1.29936	0.918362	0.748098	1.0889	0.887973	0.687025
CPE1743	361.9	381.55	1.0543	0.9485	236.05	389.65	1.65071	0.6058	392.7	399.15	1.01642	0.983841	1.02438	1.04613	0.955906	0.979212	1.08511	1.66363	1.02123	0.652252	0.921569	1.53315	0.976199	0.601095
CPE1744	311.4	353.55	1.13536	0.880781	277.85	308.8	1.11139	0.899773	254.1	219.35	0.863243	1.15842	0.71033	0.620421	1.61181	1.14492	0.815992	0.914522	0.873427	0.892261	1.2255	1.12075	1.4078	1.09347
CPE1745	156.45	48.55	0.310323	3.22245	90.4	138.7	1.53429	0.651766	152.2	138.5	0.909987	1.09892	0.998558	2.85273	0.350542	0.350036	0.972835	1.68363	2.85685	0.57782	1.02792	1.73064	1.00144	0.593955
CPE1746	355.75	114.35	0.321434	3.11106	215.6	246	1.141	0.876423	314.9	248.95	0.790568	1.26491	1.01199	2.17709	0.459329	0.464837	0.885172	1.46058	2.15129	0.606044	1.12972	1.65005	0.98815	0.684662
CPE1747	1014.9	283.2	0.279042	3.58369	581.4	699.1	1.20244	0.831641	683.4	594.4	0.869769	1.14973	0.850236	2.09887	0.476447	0.405092	0.673367	1.17544	2.46857	0.572864	1.48507	1.74561	1.17614	0.850746
CPE1748	453.85	190.5	0.419742	2.38241	325.2	282.6	0.869004	1.15074	333.3	216.8	0.650465	1.53736	0.767162	1.13806	0.87869	0.674098	0.734384	1.02491	1.48346	0.716536	1.36169	1.3956	1.30351	0.975698
CPE1749	299.55	139.2	0.464697	2.15194	192.05	207.25	1.07915	0.926659	257.1	157.05	0.610852	1.63706	0.75778	1.12823	0.886342	0.671653	0.858287	1.33871	1.48886	0.641128	1.16511	1.55975	1.31964	0.746986
CPE1750	712.45	140.55	0.197277	5.06901	463.1	415.2	0.896567	1.11537	575.05	395.95	0.688549	1.45233	0.953637	2.81715	0.354969	0.338512	0.807144	1.24174	2.95411	0.650011	1.23894	1.53844	1.04862	0.805321
CPE1751	22.95	6.45	0.281046	3.55814	13.55	2.25	0.166052	6.02222	16.7	3.7	0.221557	4.51351	1.64444	0.573643	1.74324	2.86667	0.727669	1.23247	0.348837	0.590414	1.37425	1.69373	0.608108	0.811377
CPE1752	90.55	17.45	0.192711	5.18911	75.9	63.95	0.842556	1.18686	74.6	154.85	2.07574	0.481757	2.42142	8.87393	0.11269	0.272869	0.823854	0.982872	3.66476	0.838211	1.21381	1.19302	0.41298	1.01743
CPE1753	46.65	5.2	0.111468	8.97115	1.85	2.4	1.2973	0.770833	1.55	1.7	1.09677	0.911765	0.708333	0.326923	3.05882	2.16667	0.0332262	0.837838	0.461538	0.039657	30.0968	25.2162	1.41176	1.19355
CPE1754	462.1	119.25	0.258061	3.87505	197.4	174.35	0.883232	1.13221	284.55	160.55	0.564224	1.77235	0.920849	1.34633	0.742759	0.683969	0.615776	1.44149	1.46205	0.42718	1.62397	2.34093	1.08595	0.693727
CPE1755	457.95	97.35	0.212578	4.70416	208.5	155.8	0.747242	1.33825	171.15	119.4	0.697634	1.43342	0.766367	1.2265	0.815327	0.62484	0.373731	0.820863	1.60041	0.45529	2.67572	2.1964	1.30486	1.21823
CPE1756	728.95	134.55	0.184581	5.41769	308.95	230.95	0.747532	1.33774	252.55	191.6	0.758662	1.31811	0.829617	1.42401	0.702244	0.582594	0.346457	0.817446	1.71646	0.423829	2.88636	2.35944	1.20538	1.22332
CPE1757	27.15	16.5	0.607735	1.64545	14.5	27.95	1.92759	0.518784	32.9	20.15	0.612462	1.63275	0.72093	1.22121	0.818859	0.59034	1.21179	2.26897	1.69394	0.53407	0.825228	1.87241	1.3871	0.440729
CPE1758	12.2	11.55	0.946721	1.05628	6.6	14.95	2.26515	0.441472	20.55	14.05	0.683698	1.46263	0.939799	1.21645	0.822064	0.772575	1.68443	3.11364	1.29437	0.540984	0.593674	1.84848	1.06406	0.321168
CPE1759	352.4	502.1	1.4248	0.701852	242.85	248.9	1.02491	0.975693	171.15	157.05	0.917616	1.08978	0.630976	0.312786	3.19707	2.01728	0.48567	0.704756	0.495718	0.689132	2.05901	1.4511	1.58485	1.41893
CPE1760	3.05	0.4	0.131148	7.625	1.55	2.55	1.64516	0.607843	1.85	1.75	0.945946	1.05714	0.686275	4.375	0.228571	0.156863	0.606557	1.19355	6.375	0.508197	1.64865	1.96774	1.45714	0.837838
CPE1761	7.4	7.75	1.0473	0.954839	4	8.7	2.175	0.45977	5.4	5.9	1.09259	0.915254	0.678161	0.76129	1.31356	0.890805	0.72973	1.35	1.12258	0.540541	1.37037	1.85	1.47458	0.740741
CPE1762	14.4	14.6	1.01389	0.986301	8.4	13.35	1.58929	0.629213	11.2	8.15	0.727679	1.37423	0.610487	0.558219	1.79141	1.09363	0.777778	1.33333	0.914384	0.583333	1.28571	1.71429	1.63804	0.75
CPE1763	2.6	2.25	0.865385	1.15556	1.45	2.4	1.65517	0.604167	7.35	2.1	0.285714	3.5	0.875	0.933333	1.07143	0.9375	2.82692	5.06897	1.06667	0.557692	0.353741	1.7931	1.14286	0.197279
CPE1764	0.45	0.1	0.222222	4.5	0	1.3	#DIV/0!	0	1.55	0.5	0.322581	3.1	0.384615	5	0.2	0.0769231	3.44444	#DIV/0!	13	0	0.290323	#DIV/0!	2.6	0
CPE1765	579.2	570.55	0.985066	1.01516	535.45	603.35	1.12681	0.887462	730.5	583.45	0.7987	1.25204	0.967017	1.02261	0.97789	0.945637	1.26122	1.36427	1.05749	0.924465	0.792882	1.08171	1.03411	0.732991
CPE1766	163.4	164.1	1.00428	0.995734	169.05	306.7	1.81426	0.55119	428.7	332.25	0.775017	1.29029	1.08331	2.02468	0.493905	0.535051	2.62362	2.53594	1.86898	1.03458	0.381152	0.966578	0.9231	0.394332
CPE1767	319.2	195.95	0.613878	1.62899	268.6	465.95	1.73474	0.576457	369.95	348.35	0.941614	1.06201	0.747612	1.77775	0.562509	0.420539	1.15899	1.37733	2.3779	0.841479	0.862819	1.18838	1.33759	0.726044
CPE1768	4	2.4	0.6	1.66667	2	3.05	1.525	0.655738	4.6	4.15	0.902174	1.10843	1.36066	1.72917	0.578313	0.786885	1.15	2.3	1.27083	0.5	0.869565	2	0.73494	0.434783
CPE1769	1.5	0.7	0.466667	2.14286	1.5	1.45	0.966667	1.03448	1.65	2.2	1.33333	0.75	1.51724	3.14286	0.318182	0.482759	1.1	1.1	2.07143	1	0.909091	1	0.659091	0.909091
CPE1770	645.45	339.95	0.526687	1.89866	632.55	557.4	0.881195	1.13482	455.6	482.95	1.06003	0.943369	0.866433	1.42065	0.703903	0.609885	0.705864	0.720259	1.63965	0.980014	1.4167	1.02039	1.15416	1.38839
CPE1771	645.4	254.05	0.393632	2.54044	547.2	493.6	0.902047	1.10859	522.45	412.1	0.788784	1.26777	0.834887	1.62212	0.616477	0.514688	0.809498	0.95477	1.94292	0.847846	1.23533	1.17946	1.19777	1.04737
CPE1772	223.9	100.8	0.450201	2.22123	163.4	191.9	1.17442	0.851485	208.45	139.7	0.670185	1.49213	0.727983	1.38591	0.721546	0.525274	0.930996	1.2757	1.90377	0.72979	1.07412	1.37026	1.37366	0.783881
CPE1773	301.4	89.7	0.297611	3.36009	255.95	180.65	0.705802	1.41683	245.05	169.55	0.6919	1.4453	0.938555	1.89019	0.529047	0.49654	0.813039	0.957414	2.01394	0.849204	1.22995	1.17757	1.06547	1.04448
CPE1774	401.65	37.25	0.0927424	10.7826	366.8	124.35	0.339013	2.94974	227.2	169.95	0.748019	1.33686	1.36671	4.56242	0.219182	0.299558	0.565667	0.619411	3.33826	0.913233	1.76783	1.09501	0.731686	1.61444
CPE1775	1765.45	904.55	0.512362	1.95174	1398.75	2054.15	1.46856	0.680939	1912.9	2848.1	1.48889	0.671641	1.38651	3.14864	0.317598	0.440352	1.08352	1.36758	2.27091	0.792291	0.922918	1.26216	0.721235	0.73122
CPE1776	2566.7	865.8	0.33732	2.96454	1437.2	2146.7	1.49367	0.669493	2504.4	3179.6	1.26961	0.787646	1.48116	3.67244	0.272298	0.403317	0.975728	1.74255	2.47944	0.559941	1.02488	1.7859	0.675148	0.57387
CPE1777	735.65	380.7	0.517502	1.93236	654.85	592.25	0.904406	1.1057	466.75	417.65	0.894804	1.11756	0.705192	1.09706	0.911529	0.642803	0.634473	0.712759	1.55569	0.890165	1.57611	1.12339	1.41805	1.403
CPE1778	1120.9	576.7	0.514497	1.94364	797.1	940.45	1.17984	0.847573	744.7	747.25	1.00342	0.996587	0.794566	1.29573	0.771763	0.613217	0.664377	0.934262	1.63074	0.711125	1.50517	1.40622	1.25855	1.07036
CPE1779	1292.3	3245.9	2.51172	0.398133	1048	1321.6	1.26107	0.792978	1188.45	1618.45	1.36182	0.734314	1.22461	0.498614	2.00556	2.45604	0.919639	1.13402	0.40716	0.810957	1.08738	1.23311	0.816584	0.881821
CPE1780	116.4	47.25	0.405928	2.46349	124.7	79.5	0.63753	1.56855	92.6	50.8	0.548596	1.82283	0.638994	1.07513	0.930118	0.59434	0.795533	0.742582	1.68254	1.07131	1.25702	0.93344	1.56496	1.34665
CPE1781	1.3	1.05	0.807692	1.2381	1.1	3.05	2.77273	0.360656	2	4.85	2.425	0.412371	1.59016	4.61905	0.216495	0.344262	1.53846	1.81818	2.90476	0.846154	0.65	1.18182	0.628866	0.55
CPE1782	1.6	1	0.625	1.6	0.45	5.35	11.8889	0.0841121	0.95	8	8.42105	0.11875	1.49533	8	0.125	0.186916	0.59375	2.11111	5.35	0.28125	1.68421	3.55556	0.66875	0.473684
CPE1783	1560.35	2490.85	1.59634	0.626433	717.1	9270.25	12.9274	0.077355	986.45	7096.4	7.19388	0.139007	0.765503	2.84899	0.351002	0.268693	0.632198	1.37561	3.72172	0.459576	1.58178	2.17592	1.30633	0.72695
CPE1784	1408.05	2207.7	1.56791	0.63779	596.7	6942.35	11.6346	0.0859507	771.6	4607.75	5.97168	0.167457	0.663716	2.08713	0.479128	0.318005	0.547992	1.29311	3.14461	0.423778	1.82484	2.35973	1.50667	0.773328
CPE1785	1430.2	1508.55	1.05478	0.948063	489.45	5767.05	11.7827	0.0848701	561.75	3752.45	6.67993	0.149702	0.650671	2.48745	0.402017	0.261581	0.392777	1.14772	3.82291	0.342225	2.54597	2.92206	1.53688	0.871295
CPE1786	2043	1812.4	0.887127	1.12723	580.1	6233.75	10.746	0.093058	736.15	5060.85	6.87475	0.14546	0.811847	2.79235	0.358122	0.29074	0.360328	1.26901	3.4395	0.283945	2.77525	3.52181	1.23176	0.788019
CPE1787	20.7	17.4	0.84058	1.18966	16.6	36.6	2.20482	0.453552	24.8	52	2.09677	0.476923	1.42077	2.98851	0.334615	0.47541	1.19807	1.49398	2.10345	0.801932	0.834677	1.24699	0.703846	0.669355
CPE1788	12.5	10.15	0.812	1.23153	7.7	16.65	2.16234	0.462462	22.45	24.05	1.07127	0.933472	1.44444	2.36946	0.422037	0.60961	1.796	2.91558	1.64039	0.616	0.556793	1.62338	0.692308	0.342984
CPE1789	15.8	13.25	0.838608	1.19245	7	41.5	5.92857	0.168675	6.35	23.95	3.77165	0.265136	0.577108	1.80755	0.553236	0.319277	0.401899	0.907143	3.13208	0.443038	2.48819	2.25714	1.73278	1.10236
CPE1790	7	8.4	1.2	0.833333	3.5	19.75	5.64286	0.177215	4.95	12.8	2.58586	0.386719	0.648101	1.52381	0.65625	0.425316	0.707143	1.41429	2.35119	0.5	1.41414	2	1.54297	0.707071
CPE1791	16.5	22.85	1.38485	0.722101	8.3	33.25	4.00602	0.249624	8.15	17.15	2.10429	0.475219	0.515789	0.750547	1.33236	0.687218	0.493939	0.981928	1.45514	0.50303	2.02454	1.98795	1.93878	1.0184
CPE1792	5.25	4.3	0.819048	1.22093	1.5	14.1	9.4	0.106383	6.7	6.55	0.977612	1.0229	0.464539	1.52326	0.656489	0.304965	1.27619	4.46667	3.27907	0.285714	0.783582	3.5	2.15267	0.223881
CPE1793	5.45	5.75	1.05505	0.947826	2.3	14.65	6.36957	0.156997	1.9	4.15	2.18421	0.457831	0.283276	0.721739	1.38554	0.392491	0.348624	0.826087	2.54783	0.422018	2.86842	2.36957	3.53012	1.21053
CPE1794	18.65	32	1.71582	0.582812	29.7	77.05	2.59428	0.385464	39.6	49.85	1.25884	0.794383	0.646982	1.55781	0.641926	0.415315	2.12332	1.33333	2.40781	1.59249	0.47096	0.627946	1.54564	0.75
CPE1795	18.15	36.75	2.02479	0.493878	28.9	103.45	3.57958	0.279362	43.85	47.55	1.08438	0.922187	0.459642	1.29388	0.772871	0.355244	2.41598	1.5173	2.81497	1.59229	0.413911	0.628028	2.1756	0.659065
CPE1796	35.35	104.1	2.94484	0.339577	75.45	317.65	4.21007	0.237526	115.9	171.25	1.47757	0.676788	0.539115	1.64505	0.607883	0.327719	3.27864	1.53612	3.05139	2.13437	0.305004	0.468522	1.85489	0.650992
CPE1797	16.3	49.2	3.0184	0.331301	31.25	87.95	2.8144	0.355316	46.05	48.7	1.05755	0.945585	0.553724	0.989837	1.01027	0.559409	2.82515	1.4736	1.7876	1.91718	0.353963	0.5216	1.80595	0.67861
CPE1798	5.3	3	0.566038	1.76667	2.95	3.6	1.22034	0.819444	8.55	4.1	0.479532	2.08537	1.13889	1.36667	0.731707	0.833333	1.61321	2.89831	1.2	0.556604	0.619883	1.79661	0.878049	0.345029
CPE1799	1.3	0.95	0.730769	1.36842	0.5	1.3	2.6	0.384615	1.1	2.15	1.95455	0.511628	1.65385	2.26316	0.44186	0.730769	0.846154	2.2	1.36842	0.384615	1.18182	2.6	0.604651	0.454545
CPE1800	0.1	0.05	0.5	2	0.2	0.15	0.75	1.33333	0.3	0.3	1	1	2	6	0.166667	0.333333	3	1.5	3	2	0.333333	0.5	0.5	0.666667
CPE1801	0.4	0.2	0.5	2	0.25	0.2	0.8	1.25	0.6	0.1	0.166667	6	0.5	0.5	2	1	1.5	2.4	1	0.625	0.666667	1.6	2	0.416667
CPE1802	0	0.05	#DIV/0!	0	0	0.15	#DIV/0!	0	0.3	0.15	0.5	2	1	3	0.333333	0.333333	#DIV/0!	#DIV/0!	3	#DIV/0!	0	#DIV/0!	1	0
CPE1803	1.6	0.25	0.15625	6.4	0.4	1.2	3	0.333333	1.45	0.95	0.655172	1.52632	0.791667	3.8	0.263158	0.208333	0.90625	3.625	4.8	0.25	1.10345	4	1.26316	0.275862
CPE1804	55.25	12.35	0.223529	4.47368	14.7	27.2	1.85034	0.540441	33.4	68.05	2.03743	0.490816	2.50184	5.51012	0.181484	0.454044	0.604525	2.27211	2.20243	0.266063	1.65419	3.7585	0.399706	0.44012
CPE1805	24.65	7.15	0.290061	3.44755	10.05	11.3	1.12438	0.889381	7.45	16.45	2.20805	0.452888	1.45575	2.3007	0.43465	0.632743	0.302231	0.741294	1.58042	0.407708	3.30872	2.45274	0.68693	1.34899
CPE1806	1.6	10.7	6.6875	0.149533	3.15	24.8	7.87302	0.127016	3.65	15.3	4.19178	0.238562	0.616935	1.42991	0.699346	0.431452	2.28125	1.15873	2.31776	1.96875	0.438356	0.507937	1.62092	0.863014
CPE1807	307.7	5158.8	16.7657	0.0596457	606.95	2046.65	3.37202	0.296558	480.3	1683.7	3.50552	0.285265	0.822661	0.326374	3.06397	2.52061	1.56094	0.791334	0.39673	1.97254	0.640641	0.506961	1.21557	1.26369
CPE1808	4.6	0.85	0.184783	5.41176	0.85	2.1	2.47059	0.404762	1.4	2	1.42857	0.7	0.952381	2.35294	0.425	0.404762	0.304348	1.64706	2.47059	0.184783	3.28571	5.41176	1.05	0.607143
CPE1809	5.5	0.45	0.0818182	12.2222	0.75	2.15	2.86667	0.348837	0.95	1.95	2.05263	0.487179	0.906977	4.33333	0.230769	0.209302	0.172727	1.26667	4.77778	0.136364	5.78947	7.33333	1.10256	0.789474
CPE1810	64.65	20.6	0.318639	3.13835	20	36	1.8	0.555556	32.05	53.15	1.65835	0.60301	1.47639	2.5801	0.387582	0.572222	0.495746	1.6025	1.74757	0.309358	2.01716	3.2325	0.677328	0.624025
CPE1811	19.45	8.45	0.434447	2.30178	7.35	17.75	2.41497	0.414085	14.2	37.85	2.66549	0.375165	2.13239	4.47929	0.22325	0.476056	0.730077	1.93197	2.10059	0.377892	1.36972	2.64626	0.468956	0.517606
CPE1812	505.5	758.05	1.4996	0.666843	367.2	529.05	1.44077	0.694074	460.85	717	1.55582	0.642748	1.35526	0.945848	1.05725	1.43285	0.911672	1.25504	0.697909	0.726409	1.09689	1.37663	0.737866	0.796789
CPE1814	0	0.1	#DIV/0!	0	0.2	0.15	0.75	1.33333	0.3	0.2	0.666667	1.5	1.33333	2	0.5	0.666667	#DIV/0!	1.5	1.5	#DIV/0!	0	0	0.75	0.666667
CPE1815	135.95	183.6	1.3505	0.740468	83.5	179.75	2.15269	0.464534	119.3	229.7	1.9254	0.519373	1.27789	1.25109	0.799303	1.02142	0.877529	1.42874	0.979031	0.614196	1.13956	1.62814	0.782542	0.699916
CPE1816	43.9	76.45	1.74146	0.574232	63.9	65.9	1.0313	0.969651	32.95	60.6	1.83915	0.543729	0.919575	0.792675	1.26155	1.16009	0.750569	0.515649	0.862001	1.45558	1.33232	0.687011	1.08746	1.9393
CPE1817	54.2	45.65	0.842251	1.18729	41	63.7	1.55366	0.643642	67.9	87.6	1.29013	0.775114	1.3752	1.91895	0.521119	0.716641	1.25277	1.6561	1.3954	0.756458	0.798233	1.32195	0.727169	0.603829
CPE1818	80.3	64.7	0.805729	1.24111	44.3	88.3	1.99323	0.501699	101.1	96.2	0.951533	1.05094	1.08947	1.48686	0.672557	0.732729	1.25903	2.28217	1.36476	0.551681	0.794263	1.81264	0.917879	0.43818
CPE1819	114.3	79	0.691164	1.44684	67.75	105.9	1.5631	0.639754	77.2	122.35	1.58484	0.630977	1.15534	1.54873	0.645689	0.745987	0.675416	1.13948	1.34051	0.592738	1.48057	1.68708	0.86555	0.877591
CPE1820	48.05	16.8	0.349636	2.86012	24.5	33.95	1.38571	0.721649	23.45	27.35	1.16631	0.857404	0.805596	1.62798	0.61426	0.494845	0.488033	0.957143	2.02083	0.509886	2.04904	1.96122	1.24132	1.04478
CPE1821	27.2	11.15	0.409926	2.43946	16.45	12.4	0.753799	1.32661	6.7	5.3	0.791045	1.26415	0.427419	0.475336	2.10377	0.899194	0.246324	0.407295	1.11211	0.604779	4.0597	1.6535	2.33962	2.45522
CPE1822	29.5	9	0.305085	3.27778	17.2	16.6	0.965116	1.03614	19.15	13.4	0.699739	1.4291	0.807229	1.48889	0.671642	0.542169	0.649153	1.11337	1.84444	0.583051	1.54047	1.71512	1.23881	0.898172
CPE1823	230.45	48.05	0.208505	4.79605	104.2	115.25	1.10605	0.904121	134.85	92.55	0.686318	1.45705	0.803037	1.92612	0.519179	0.41692	0.585159	1.29415	2.39854	0.452159	1.70894	2.21161	1.24527	0.77271
CPE1824	103.85	22.15	0.213288	4.68849	35.6	56.25	1.58006	0.632889	90.35	62.9	0.696182	1.43641	1.11822	2.83973	0.352146	0.393778	0.870005	2.53792	2.5395	0.342802	1.14942	2.91713	0.894277	0.394023
CPE1825	3123.15	5810.35	1.86041	0.537515	2491.35	2433.95	0.97696	1.02358	2486.65	1066.45	0.42887	2.33171	0.438156	0.183543	5.44831	2.38721	0.796199	0.998113	0.418899	0.797704	1.25597	1.2536	2.28229	1.00189
CPE1826	0.95	1	1.05263	0.95	0.45	1.15	2.55556	0.391304	0.75	1.2	1.6	0.625	1.04348	1.2	0.833333	0.869565	0.789474	1.66667	1.15	0.473684	1.26667	2.11111	0.958333	0.6
CPE1827	0.7	0.7	1	1	0.5	0.75	1.5	0.666667	0.35	0.15	0.428571	2.33333	0.2	0.214286	4.66667	0.933333	0.5	0.7	1.07143	0.714286	2	1.4	5	1.42857
CPE1829	1.3	0.3	0.230769	4.33333	0.45	0.85	1.88889	0.529412	0.5	0.7	1.4	0.714286	0.823529	2.33333	0.428571	0.352941	0.384615	1.11111	2.83333	0.346154	2.6	2.88889	1.21429	0.9
CPE1830	1.2	0	0	#DIV/0!	0.35	0.25	0.714286	1.4	0.45	0.6	1.33333	0.75	2.4	#DIV/0!	0	0	0.375	1.28571	#DIV/0!	0.291667	2.66667	3.42857	0.416667	0.777778
CPE1831	2.4	0.25	0.104167	9.6	0.45	1.1	2.44444	0.409091	0.4	1.1	2.75	0.363636	1	4.4	0.227273	0.227273	0.166667	0.888889	4.4	0.1875	6	5.33333	1	1.125
CPE1832	0.5	0.1	0.2	5	0.05	0.05	1	1	0.2	0.3	1.5	0.666667	6	3	0.333333	2	0.4	4	0.5	0.1	2.5	10	0.166667	0.25
CPE1833	1.45	0.2	0.137931	7.25	0.4	0.35	0.875	1.14286	0.15	0.25	1.66667	0.6	0.714286	1.25	0.8	0.571429	0.103448	0.375	1.75	0.275862	9.66667	3.625	1.4	2.66667
CPE1834	430.5	93.9	0.218118	4.58466	179.5	130.35	0.726184	1.37706	148.2	117.9	0.795547	1.257	0.904488	1.25559	0.796438	0.720368	0.344251	0.825627	1.38818	0.416957	2.90486	2.39833	1.1056	1.2112
CPE1835	3036.45	1037.2	0.341583	2.92755	1866.95	1552.45	0.831543	1.20258	1737	2274.8	1.30961	0.763584	1.4653	2.19321	0.455952	0.668105	0.57205	0.930394	1.49677	0.614846	1.7481	1.62642	0.682456	1.07481
CPE1836	1.9	1.85	0.973684	1.02703	1.8	4.15	2.30556	0.433735	3.25	4.6	1.41538	0.706522	1.10843	2.48649	0.402174	0.445783	1.71053	1.80556	2.24324	0.947368	0.584615	1.05556	0.902174	0.553846
CPE1837	0.45	0.25	0.555556	1.8	0.35	1.45	4.14286	0.241379	2.3	1.1	0.478261	2.09091	0.758621	4.4	0.227273	0.172414	5.11111	6.57143	5.8	0.777778	0.195652	1.28571	1.31818	0.152174
CPE1838	0.35	0.3	0.857143	1.16667	0.2	0.8	4	0.25	1.4	0.45	0.321429	3.11111	0.5625	1.5	0.666667	0.375	4	7	2.66667	0.571429	0.25	1.75	1.77778	0.142857
CPE1839	0.85	0.4	0.470588	2.125	0.55	1.75	3.18182	0.314286	1.2	0.8	0.666667	1.5	0.457143	2	0.5	0.228571	1.41176	2.18182	4.375	0.647059	0.708333	1.54545	2.1875	0.458333
CPE1840	1.4	1.35	0.964286	1.03704	1.4	1.85	1.32143	0.756757	1.15	1.35	1.17391	0.851852	0.72973	1	1	0.72973	0.821429	0.821429	1.37037	1	1.21739	1	1.37037	1.21739
CPE1841	0.4	0.3	0.75	1.33333	0.15	0.25	1.66667	0.6	0.15	0.85	5.66667	0.176471	3.4	2.83333	0.352941	1.2	0.375	1	0.833333	0.375	2.66667	2.66667	0.294118	1
CPE1842	0.2	0.05	0.25	4	0.2	0.1	0.5	2	0.2	0.2	1	1	2	4	0.25	0.5	1	1	2	1	1	1	0.5	1
CPE1843	0.35	0.3	0.857143	1.16667	0.1	0.15	1.5	0.666667	0.25	0.15	0.6	1.66667	1	0.5	2	2	0.714286	2.5	0.5	0.285714	1.4	3.5	1	0.4
CPE1844	0.45	0.05	0.111111	9	0.15	0.25	1.66667	0.6	0.25	0.2	0.8	1.25	0.8	4	0.25	0.2	0.555556	1.66667	5	0.333333	1.8	3	1.25	0.6
CPE1845	33.55	18.5	0.551416	1.81351	21.5	48.8	2.26977	0.440574	30.05	40.65	1.35275	0.739237	0.832992	2.1973	0.455105	0.379098	0.895678	1.39767	2.63784	0.640835	1.11647	1.56047	1.20049	0.715474
CPE1846	124.7	72.75	0.5834	1.71409	87.05	136	1.56232	0.640074	84.7	126.45	1.49292	0.66983	0.929779	1.73814	0.575326	0.534926	0.67923	0.973004	1.86942	0.698075	1.47226	1.43251	1.07552	1.02774
CPE1847	23.65	16.25	0.687104	1.45538	31.6	35.35	1.11867	0.893918	57.75	41.35	0.716017	1.39661	1.16973	2.54462	0.392987	0.459689	2.44186	1.82753	2.17538	1.33615	0.409524	0.748418	0.854897	0.547186
CPE1848	157.4	92.55	0.587992	1.7007	111.7	144.5	1.29364	0.77301	130.8	103.6	0.792049	1.26255	0.716955	1.11939	0.89334	0.640484	0.831004	1.17099	1.56132	0.709657	1.20336	1.40913	1.39479	0.853976
CPE1849	160.15	92.55	0.577896	1.73042	93	160.5	1.72581	0.579439	124.4	91.85	0.738344	1.35438	0.572274	0.992437	1.00762	0.576636	0.776772	1.33763	1.7342	0.580706	1.28738	1.72204	1.74741	0.747588
CPE1850	76.85	51.9	0.675342	1.48073	57.6	79.55	1.38108	0.724073	54.4	42.1	0.773897	1.29216	0.529227	0.811175	1.23278	0.65242	0.707872	0.944444	1.53276	0.749512	1.41268	1.3342	1.88955	1.05882
CPE1851	490.8	665.6	1.35615	0.73738	504.15	953.05	1.89041	0.528986	793.7	965.9	1.21696	0.821721	1.01348	1.45117	0.689098	0.698389	1.61716	1.57433	1.43187	1.0272	0.61837	0.97352	0.986696	0.63519
CPE1852	622.15	932.6	1.499	0.667113	503.85	1143.6	2.26972	0.440582	1104.45	1002.4	0.907601	1.10181	0.87653	1.07484	0.930367	0.815495	1.77521	2.19202	1.22625	0.809853	0.563312	1.23479	1.14086	0.4562
CPE1853	697.85	967.65	1.38662	0.72118	623.8	1200.75	1.9249	0.519509	881.25	1030.05	1.16885	0.855541	0.857839	1.06449	0.93942	0.805871	1.26281	1.41271	1.24089	0.893888	0.791887	1.11871	1.16572	0.707858
CPE1854	437.05	1228.15	2.81009	0.35586	256.2	885.5	3.45628	0.289328	1035.9	1277.65	1.23337	0.810785	1.44286	1.0403	0.961257	1.38696	2.37021	4.04333	0.721003	0.586203	0.421904	1.70589	0.693069	0.247321
CPE1855	145.6	90.8	0.623626	1.60352	90.95	158.85	1.74656	0.572553	121	141.5	1.16942	0.855124	0.890777	1.55837	0.641696	0.571608	0.831044	1.3304	1.74945	0.624657	1.20331	1.60088	1.12261	0.751653
CPE1856	97	57.85	0.596392	1.67675	41	106.1	2.5878	0.386428	112.15	116.25	1.03656	0.964731	1.09566	2.00951	0.497634	0.54524	1.15619	2.73537	1.83405	0.42268	0.864913	2.36585	0.912688	0.365582
CPE1857	114.95	70.15	0.610265	1.63863	62.65	107.15	1.7103	0.584694	105.15	118.85	1.13029	0.884729	1.10919	1.69423	0.59024	0.65469	0.914746	1.67837	1.52744	0.54502	1.0932	1.8348	0.901557	0.595816
CPE1858	61.1	33.15	0.542553	1.84314	31.1	52.85	1.69936	0.588458	50.6	59.65	1.17885	0.848282	1.12867	1.7994	0.555742	0.627247	0.828151	1.62701	1.59427	0.509002	1.20751	1.96463	0.886002	0.614625
CPE1859	73.65	57.1	0.775289	1.28984	84.8	186.5	2.19929	0.454692	136.15	79.15	0.581344	1.72015	0.424397	1.38616	0.721415	0.306166	1.84861	1.60554	3.2662	1.15139	0.540947	0.868514	2.35629	0.622842
CPE1860	105.05	70.45	0.670633	1.49113	113.55	222.15	1.95641	0.511141	204	127.85	0.626716	1.59562	0.575512	1.81476	0.551036	0.317128	1.94193	1.79657	3.1533	1.08091	0.514951	0.925143	1.73758	0.556618
CPE1861	100.35	61.85	0.616343	1.62247	111.95	185.25	1.65476	0.604318	121.6	95.2	0.782895	1.27731	0.5139	1.53921	0.649685	0.333873	1.21176	1.0862	2.99515	1.1156	0.825247	0.896382	1.9459	0.920641
CPE1862	52.7	40.15	0.76186	1.31258	43.25	102.15	2.36185	0.423397	83.85	96.5	1.15086	0.868912	0.944689	2.40349	0.416062	0.393049	1.59108	1.93873	2.54421	0.820683	0.628503	1.2185	1.05855	0.515802
CPE1863	51.2	29.85	0.583008	1.71524	46.25	86.1	1.86162	0.537166	65.65	56.75	0.864433	1.15683	0.659117	1.90117	0.525991	0.34669	1.28223	1.41946	2.88442	0.90332	0.779893	1.10703	1.51718	0.704494
CPE1864	253.45	247.9	0.978102	1.02239	193.15	253.65	1.31323	0.761482	195.2	116.7	0.597848	1.67266	0.460083	0.470754	2.12425	0.977331	0.770172	1.01061	1.02319	0.762083	1.29841	1.31219	2.17352	0.989498
CPE1865	108.15	85.55	0.791031	1.26417	87.9	118.1	1.34357	0.744285	134.7	137.35	1.01967	0.980706	1.163	1.60549	0.622861	0.724386	1.24549	1.53242	1.38048	0.81276	0.802895	1.23038	0.859847	0.652561
CPE1866	533.6	122.9	0.230322	4.34174	519.95	650.65	1.25137	0.799124	527.55	750.4	1.42242	0.703025	1.15331	6.10578	0.163779	0.188888	0.988662	1.01462	5.29414	0.974419	1.01147	1.02625	0.867071	0.985594
CPE1867	0.85	1	1.17647	0.85	1.35	2.5	1.85185	0.54	2.1	5.25	2.5	0.4	2.1	5.25	0.190476	0.4	2.47059	1.55556	2.5	1.58824	0.404762	0.62963	0.47619	0.642857
CPE1868	68.25	29.95	0.438828	2.2788	31.6	86.1	2.72468	0.367015	74.85	113	1.50969	0.662389	1.31243	3.77295	0.265044	0.347851	1.0967	2.36867	2.87479	0.463004	0.911824	2.15981	0.761947	0.422178
CPE1869	48.85	29.2	0.597748	1.67295	29.7	64.65	2.17677	0.459397	47.3	74.9	1.58351	0.631509	1.15855	2.56507	0.389853	0.451663	0.96827	1.59259	2.21404	0.607984	1.03277	1.64478	0.863151	0.627907
CPE1870	31.3	26.25	0.838658	1.19238	17.35	40.3	2.32277	0.430521	41.9	46.15	1.10143	0.907909	1.14516	1.7581	0.568797	0.651365	1.33866	2.41499	1.53524	0.554313	0.747017	1.80403	0.873239	0.414081
CPE1873	374.65	164.4	0.43881	2.27889	202.85	348.7	1.719	0.581732	289	256.35	0.887024	1.12736	0.735159	1.55931	0.641311	0.471465	0.771387	1.4247	2.12105	0.541439	1.29637	1.84693	1.36025	0.701903
CPE1874	1.2	1.9	1.58333	0.631579	0.55	1.55	2.81818	0.354839	1.1	1.45	1.31818	0.758621	0.935484	0.763158	1.31034	1.22581	0.916667	2	0.815789	0.458333	1.09091	2.18182	1.06897	0.5
CPE1875	1.8	7.3	4.05556	0.246575	1.35	8.05	5.96296	0.167702	2.15	2.85	1.32558	0.754386	0.354037	0.390411	2.5614	0.906832	1.19444	1.59259	1.10274	0.75	0.837209	1.33333	2.82456	0.627907
CPE1876	0.8	12.45	15.5625	0.064257	1.05	11.65	11.0952	0.0901288	1.15	6.2	5.3913	0.185484	0.532189	0.497992	2.00806	1.06867	1.4375	1.09524	0.935743	1.3125	0.695652	0.761905	1.87903	0.913043
CPE1877	24.1	13.45	0.558091	1.79182	21.25	54.65	2.57176	0.388838	36.2	75.7	2.09116	0.478203	1.38518	5.62825	0.177675	0.246112	1.50207	1.70353	4.0632	0.881743	0.665746	1.13412	0.721929	0.587017
CPE1878	19.6	13.7	0.69898	1.43066	17.8	40.6	2.2809	0.438424	17.1	40.2	2.35088	0.425373	0.990148	2.93431	0.340796	0.337438	0.872449	0.960674	2.9635	0.908163	1.1462	1.10112	1.00995	1.04094
CPE1879	10.15	2.95	0.29064	3.44068	8.85	14.15	1.59887	0.625442	8.3	15.2	1.83133	0.546053	1.0742	5.15254	0.194079	0.208481	0.817734	0.937853	4.79661	0.871921	1.22289	1.14689	0.930921	1.06627
CPE1880	12.6	22.15	1.75794	0.568849	4.3	20.95	4.87209	0.205251	14.05	9.6	0.683274	1.46354	0.458234	0.433409	2.30729	1.05728	1.11508	3.26744	0.945824	0.34127	0.896797	2.93023	2.18229	0.30605
CPE1881	68.8	33.6	0.488372	2.04762	59.7	103.25	1.72948	0.578208	68.65	123.05	1.79243	0.557903	1.19177	3.6622	0.27306	0.325424	0.99782	1.14992	3.07292	0.867733	1.00218	1.15243	0.83909	0.869629
CPE1882	68.9	25.5	0.370102	2.70196	58.8	78.7	1.33844	0.747141	74.1	90.3	1.21862	0.820598	1.1474	3.54118	0.282392	0.324015	1.07547	1.2602	3.08627	0.853411	0.929825	1.17177	0.871539	0.793522
CPE1883	130.45	106.95	0.819854	1.21973	119.55	123.15	1.03011	0.970767	186.9	200.65	1.07357	0.931473	1.62931	1.87611	0.533018	0.868453	1.43273	1.56336	1.15147	0.916443	0.697967	1.09118	0.613755	0.639647
CPE1884	253.15	199.05	0.786293	1.27179	133.9	219.5	1.63928	0.610023	211.85	242.5	1.14468	0.873608	1.10478	1.21829	0.820825	0.906834	0.836856	1.58215	1.10274	0.528935	1.19495	1.89059	0.905155	0.632051
CPE1885	177.2	47.55	0.268341	3.7266	122.85	86.4	0.703297	1.42187	110.6	76.65	0.693038	1.44292	0.887153	1.61199	0.620352	0.550347	0.624153	0.900285	1.81703	0.693284	1.60217	1.44241	1.1272	1.11076
CPE1886	282.5	77.8	0.275398	3.63111	189.9	116.9	0.615587	1.62447	171.1	114.15	0.667154	1.4989	0.976476	1.46722	0.681559	0.665526	0.605664	0.901001	1.50257	0.672212	1.65108	1.48763	1.02409	1.10988
CPE1887	17.7	7.9	0.446328	2.24051	8.45	25.1	2.97041	0.336653	9.5	15.3	1.61053	0.620915	0.609562	1.93671	0.51634	0.314741	0.536723	1.12426	3.17722	0.477401	1.86316	2.09467	1.64052	0.889474
CPE1888	4.85	1.9	0.391753	2.55263	2.45	9.5	3.87755	0.257895	3.1	5.9	1.90323	0.525424	0.621053	3.10526	0.322034	0.2	0.639175	1.26531	5	0.505155	1.56452	1.97959	1.61017	0.790323
CPE1889	116.5	94.5	0.811159	1.2328	159.15	267.4	1.68018	0.595176	144.55	151.3	1.0467	0.955387	0.565819	1.60106	0.624587	0.353403	1.24077	0.908263	2.82963	1.36609	0.805949	0.732014	1.76735	1.101
CPE1890	69.5	64.65	0.930216	1.07502	99.4	197.2	1.9839	0.504057	126.35	143.15	1.13296	0.882641	0.725913	2.21423	0.451624	0.32784	1.81799	1.27113	3.05027	1.43022	0.550059	0.699195	1.37758	0.786704
CPE1891	51.9	48.25	0.929672	1.07565	80.95	122.2	1.50957	0.662439	81.85	73.4	0.896762	1.11512	0.600655	1.52124	0.657357	0.394845	1.57707	1.01112	2.53264	1.55973	0.634087	0.641137	1.66485	0.989004
CPE1892	2721.3	1520.95	0.558906	1.78921	2824.75	2299.5	0.814054	1.22842	2703.75	1558.3	0.576348	1.73506	0.677669	1.02456	0.976032	0.661426	0.993551	0.957164	1.51188	1.03801	1.00649	0.963377	1.47565	1.04475
CPE1893	1879.6	1133.3	0.602947	1.65852	2540.05	1400.8	0.551485	1.81329	1324.45	664	0.50134	1.99465	0.474015	0.5859	1.70678	0.809038	0.704645	0.521427	1.23604	1.35138	1.41916	0.739985	2.10964	1.91781
CPE1895	3.7	1.65	0.445946	2.24242	3.55	4.55	1.28169	0.78022	8.25	6	0.727273	1.375	1.31868	3.63636	0.275	0.362637	2.22973	2.32394	2.75758	0.959459	0.448485	1.04225	0.758333	0.430303
CPE1896	15.8	9.65	0.610759	1.63731	11.15	16.25	1.4574	0.686154	18.2	15.15	0.832418	1.20132	0.932308	1.56995	0.636964	0.593846	1.1519	1.63229	1.68394	0.705696	0.868132	1.41704	1.07261	0.612637
CPE1897	12.3	40.9	3.3252	0.300733	18.95	50.65	2.67282	0.374136	22.1	29.35	1.32805	0.752981	0.579467	0.717604	1.39353	0.807502	1.79675	1.16623	1.23839	1.54065	0.556561	0.649077	1.72572	0.857466
CPE1898	36.3	66.65	1.83609	0.544636	32.5	81.8	2.51692	0.397311	64.95	197.4	3.03926	0.329027	2.4132	2.96174	0.337639	0.814792	1.78926	1.99846	1.22731	0.895317	0.558891	1.11692	0.414387	0.500385
CPE1899	0.4	0.3	0.75	1.33333	0.2	1.4	7	0.142857	1.15	1.4	1.21739	0.821429	1	4.66667	0.214286	0.214286	2.875	5.75	4.66667	0.5	0.347826	2	1	0.173913
CPE1900	0.05	0.85	17	0.0588235	0.3	1.05	3.5	0.285714	0.5	1.4	2.8	0.357143	1.33333	1.64706	0.607143	0.809524	10	1.66667	1.23529	6	0.1	0.166667	0.75	0.6
CPE1901	178.4	81.7	0.45796	2.1836	118.95	206.4	1.73518	0.576308	131.1	310.4	2.36766	0.422358	1.50388	3.79927	0.263209	0.395833	0.734865	1.10214	2.52632	0.66676	1.36079	1.49979	0.664948	0.907323
CPE1902	46.8	10.6	0.226496	4.41509	21	34.2	1.62857	0.614035	33.2	60.3	1.81627	0.55058	1.76316	5.68868	0.175788	0.309942	0.709402	1.58095	3.22642	0.448718	1.40964	2.22857	0.567164	0.63253
CPE1903	0.95	0.1	0.105263	9.5	0	0.1	#DIV/0!	0	0.4	0	0	#DIV/0!	0	0	#DIV/0!	1	0.421053	#DIV/0!	1	0	2.375	#DIV/0!	#DIV/0!	0
CPE1904	726.7	679.65	0.935255	1.06923	754.8	852.5	1.12944	0.885396	1055.25	1981.75	1.87799	0.532484	2.32463	2.91584	0.342954	0.797243	1.45211	1.39805	1.25432	1.03867	0.688652	0.962772	0.430175	0.715281
CPE1905	155.2	284.1	1.83054	0.546287	177.15	327.45	1.84843	0.540999	318.25	752.25	2.36371	0.423064	2.2973	2.64784	0.377667	0.867613	2.05058	1.7965	1.15259	1.14143	0.487667	0.876094	0.435294	0.556638
CPE1906	203.15	129.9	0.639429	1.5639	154.25	184.9	1.1987	0.834235	266.7	309.95	1.16217	0.860461	1.67631	2.38607	0.4191	0.702542	1.31282	1.72901	1.4234	0.759291	0.761717	1.31702	0.596548	0.578365
CPE1907	63.7	36.45	0.572214	1.7476	60.9	93.55	1.53612	0.650989	125.55	90.5	0.720828	1.38729	0.967397	2.48285	0.402762	0.389631	1.97096	2.06158	2.56653	0.956044	0.507368	1.04598	1.0337	0.485066
CPE1908	31.9	16.05	0.503135	1.98754	29	41.2	1.42069	0.703883	43.2	29	0.671296	1.48966	0.703883	1.80685	0.553448	0.389563	1.35423	1.48966	2.56698	0.909091	0.738426	1.1	1.42069	0.671296
CPE1909	898	846.5	0.94265	1.06084	775.9	628.55	0.810092	1.23443	1336.95	731	0.546767	1.82893	1.16299	0.863556	1.158	1.34675	1.48881	1.7231	0.742528	0.864031	0.671678	1.15737	0.85985	0.580351
CPE1910	123.3	103.3	0.837794	1.19361	92.3	155.75	1.68743	0.592616	231	58.35	0.252597	3.95887	0.374639	0.56486	1.77035	0.663242	1.87348	2.50271	1.50774	0.748581	0.533766	1.33586	2.66924	0.399567
CPE1911	0.75	0.65	0.866667	1.15385	2.05	0.75	0.365854	2.73333	1.05	0.45	0.428571	2.33333	0.6	0.692308	1.44444	0.866667	1.4	0.512195	1.15385	2.73333	0.714286	0.365854	1.66667	1.95238
CPE1912	107.7	79.85	0.741411	1.34878	106.6	109.9	1.03096	0.969973	150.35	94	0.625208	1.59947	0.855323	1.17721	0.849468	0.72657	1.39601	1.41041	1.37633	0.989786	0.716329	1.01032	1.16915	0.709012
CPE1913	78.6	69.5	0.884224	1.13094	81.9	102.2	1.24786	0.80137	220.1	97.05	0.440936	2.2679	0.949609	1.3964	0.716126	0.680039	2.80025	2.68742	1.4705	1.04198	0.35711	0.959707	1.05307	0.372104
CPE1914	92.9	136.4	1.46825	0.681085	64.95	148.05	2.27945	0.438703	89.6	74.6	0.832589	1.20107	0.503884	0.546921	1.82842	0.92131	0.964478	1.37952	1.08541	0.699139	1.03683	1.43033	1.98458	0.724888
CPE1915	1.5	0.8	0.533333	1.875	0.5	1.55	3.1	0.322581	1.6	1	0.625	1.6	0.645161	1.25	0.8	0.516129	1.06667	3.2	1.9375	0.333333	0.9375	3	1.55	0.3125
CPE1916	41.25	40.7	0.986667	1.01351	25.6	33.4	1.30469	0.766467	27.3	53.1	1.94505	0.514124	1.58982	1.30467	0.766478	1.21856	0.661818	1.06641	0.820639	0.620606	1.51099	1.61133	0.629002	0.937729
CPE1917	15.9	4.7	0.295597	3.38298	18	12.05	0.669444	1.49378	19.55	21.55	1.1023	0.907193	1.78838	4.58511	0.218097	0.390041	1.22956	1.08611	2.56383	1.13208	0.813299	0.883333	0.559165	0.920716
CPE1918	12.65	4.35	0.343874	2.90805	15.1	10.05	0.665563	1.50249	18.35	7.2	0.392371	2.54861	0.716418	1.65517	0.604167	0.432836	1.45059	1.21523	2.31034	1.19368	0.689373	0.837748	1.39583	0.822888
CPE1919	300.8	141	0.46875	2.13333	255.15	191.6	0.750931	1.33168	148.3	138.85	0.936278	1.06806	0.724687	0.984752	1.01548	0.735908	0.493019	0.581227	1.35887	0.848238	2.02832	1.17891	1.37991	1.7205
CPE1920	0.05	0.3	6	0.166667	0.05	0.75	15	0.0666667	0.6	0.6	1	1	0.8	2	0.5	0.4	12	12	2.5	1	0.0833333	1	1.25	0.0833333
CPE1922	41.2	11.9	0.288835	3.46218	25.65	24.45	0.953216	1.04908	49	14.85	0.303061	3.29966	0.607362	1.2479	0.801347	0.486708	1.18932	1.91033	2.05462	0.622573	0.840816	1.60624	1.64646	0.523469
CPE1923	56.95	26.45	0.464442	2.15312	37.7	37.45	0.993369	1.00668	48.85	19.6	0.401228	2.49235	0.523364	0.741021	1.34949	0.706275	0.85777	1.29576	1.41588	0.661984	1.16581	1.51061	1.91071	0.77175
CPE1924	110.95	34.5	0.310951	3.21594	49.05	72.55	1.4791	0.676085	127.25	59.3	0.466012	2.14587	0.817367	1.71884	0.581788	0.475534	1.14691	2.59429	2.1029	0.442091	0.871906	2.26198	1.22344	0.385462
CPE1925	60.05	92.1	1.53372	0.652009	36.45	77.7	2.13169	0.469112	68.75	78.95	1.14836	0.870804	1.01609	0.85722	1.16656	1.18533	1.14488	1.88615	0.843648	0.606994	0.873455	1.64746	0.984167	0.530182
CPE1926	79.8	90.8	1.13784	0.878855	42.15	90.75	2.15302	0.464463	72.5	65.5	0.903448	1.10687	0.721763	0.721366	1.38626	1.00055	0.908521	1.72005	0.999449	0.528195	1.10069	1.89324	1.3855	0.581379
CPE1927	3.6	2.2	0.611111	1.63636	3.85	5.95	1.54545	0.647059	4.7	4.1	0.87234	1.14634	0.689076	1.86364	0.536585	0.369748	1.30556	1.22078	2.70455	1.06944	0.765957	0.935065	1.45122	0.819149
CPE1928	5.6	1.85	0.330357	3.02703	3.35	5.05	1.50746	0.663366	4.95	4.65	0.939394	1.06452	0.920792	2.51351	0.397849	0.366337	0.883929	1.47761	2.72973	0.598214	1.13131	1.67164	1.08602	0.676768
CPE1929	150.1	42.85	0.285476	3.50292	79.75	101.4	1.27147	0.786489	243.5	70.75	0.290554	3.4417	0.697732	1.65111	0.605654	0.422584	1.62225	3.05329	2.36639	0.531312	0.616427	1.88213	1.43322	0.327515
CPE1930	204.05	195.15	0.956383	1.04561	171.75	185.55	1.08035	0.925627	256.3	243.25	0.949083	1.05365	1.31097	1.24648	0.802261	1.05174	1.25606	1.49229	0.950807	0.841705	0.796137	1.18806	0.762795	0.670113
CPE1931	81.65	110.9	1.35824	0.736249	83.75	110	1.31343	0.761364	168.55	156.8	0.930288	1.07494	1.42545	1.41389	0.70727	1.00818	2.0643	2.01254	0.991885	1.02572	0.484426	0.974925	0.701531	0.496885
CPE1932	51	31.85	0.62451	1.60126	28.65	41.3	1.44154	0.693705	30.95	29.9	0.966074	1.03512	0.723971	0.938776	1.06522	0.771186	0.606863	1.08028	1.2967	0.561765	1.64782	1.7801	1.38127	0.925687
CPE1933	338.5	133.95	0.395716	2.52706	276.05	410	1.48524	0.673293	317.95	540.2	1.69901	0.588578	1.31756	4.03285	0.247964	0.326707	0.939291	1.15178	3.06084	0.81551	1.06463	1.22623	0.758978	0.868218
CPE1934	495.25	176.7	0.35679	2.80277	308.9	571.1	1.84882	0.540886	346.9	658.1	1.89709	0.527124	1.15234	3.72439	0.2685	0.309403	0.700454	1.12302	3.23203	0.623725	1.42764	1.60327	0.867801	0.890458
CPE1935	209.3	140.95	0.673435	1.48492	137.5	340.45	2.476	0.403877	350.25	650.2	1.85639	0.53868	1.90983	4.61298	0.216779	0.414011	1.67344	2.54727	2.4154	0.656952	0.597573	1.52218	0.523608	0.392577
CPE1936	252.95	152.9	0.604467	1.65435	206.65	343.85	1.66392	0.600989	262.95	507.5	1.93002	0.518128	1.47593	3.31916	0.301281	0.444671	1.03953	1.27244	2.24886	0.81696	0.96197	1.22405	0.677537	0.785891
CPE1937	417.2	297.3	0.712608	1.4033	285.3	423.75	1.48528	0.673274	331.3	325.25	0.981739	1.0186	0.767552	1.09401	0.914066	0.701593	0.794104	1.16123	1.42533	0.683845	1.25928	1.46232	1.30284	0.861153
CPE1938	81.65	63.6	0.778934	1.28381	73.3	89.95	1.22715	0.814897	74.3	83.85	1.12853	0.886106	0.932185	1.3184	0.758497	0.707059	0.909982	1.01364	1.41431	0.897734	1.09892	1.11392	1.07275	0.986541
CPE1939	1251.55	286.35	0.228796	4.3707	1116.1	1759.1	1.57611	0.634472	1292.3	1788.6	1.38404	0.72252	1.01677	6.2462	0.160097	0.162782	1.03256	1.15787	6.14318	0.891774	0.968467	1.12136	0.983507	0.863654
CPE1940	24.6	13.65	0.554878	1.8022	15.7	40.95	2.60828	0.383394	51.3	86.4	1.68421	0.59375	2.10989	6.32967	0.157986	0.333333	2.08537	3.26752	3	0.638211	0.479532	1.56688	0.473958	0.306043
CPE1941	867.05	448.65	0.517444	1.93258	605.9	1081.85	1.78553	0.560059	1571.65	535.1	0.34047	2.93711	0.494616	1.19269	0.838441	0.414706	1.81264	2.59391	2.41135	0.698806	0.551681	1.43101	2.02177	0.385518
CPE1942	1061.8	517.7	0.487568	2.05099	808	1057.5	1.30879	0.764066	1233.9	523.75	0.424467	2.35589	0.495272	1.01169	0.988449	0.489551	1.16208	1.5271	2.04269	0.760972	0.860524	1.31411	2.01909	0.654834
CPE1943	591.35	136.9	0.231504	4.31958	338.3	323.2	0.955365	1.04672	545.4	274.85	0.503942	1.98436	0.850402	2.00767	0.49809	0.423577	0.922296	1.61218	2.36085	0.572081	1.08425	1.748	1.17591	0.620279
CPE1944	197.2	84.35	0.427738	2.33788	159.2	177.4	1.11432	0.897407	492.1	173.3	0.352164	2.83958	0.976888	2.05453	0.486728	0.475479	2.49544	3.09108	2.10314	0.807302	0.400732	1.23869	1.02366	0.323511
CPE1945	530.85	129.65	0.244231	4.09449	333.9	342.3	1.02516	0.97546	421.95	313.55	0.743098	1.34572	0.916009	2.41843	0.413491	0.378761	0.794857	1.2637	2.64019	0.628991	1.25809	1.58985	1.09169	0.791326
CPE1946	266.95	70.75	0.265031	3.77314	160.7	173.25	1.0781	0.927561	219.95	159.8	0.726529	1.37641	0.922367	2.25866	0.442741	0.408369	0.823937	1.3687	2.44876	0.601985	1.21368	1.66117	1.08417	0.730621
CPE1947	79.25	27.95	0.352681	2.83542	42.75	53.25	1.24561	0.802817	60.6	43.2	0.712871	1.40278	0.811268	1.54562	0.646991	0.524883	0.764669	1.41754	1.90519	0.539432	1.30776	1.8538	1.23264	0.705446
CPE1948	59.75	22.4	0.374895	2.66741	35.65	46.9	1.31557	0.760128	48	40.8	0.85	1.17647	0.869936	1.82143	0.54902	0.477612	0.803347	1.34642	2.09375	0.596653	1.24479	1.67602	1.14951	0.742708
CPE1949	2.1	0.8	0.380952	2.625	1.05	1.45	1.38095	0.724138	1.05	1.5	1.42857	0.7	1.03448	1.875	0.533333	0.551724	0.5	1	1.8125	0.5	2	2	0.966667	1
CPE1950	17.3	47	2.71676	0.368085	9.95	54.95	5.52261	0.181074	10.65	21.9	2.05634	0.486301	0.398544	0.465957	2.14612	0.855323	0.615607	1.07035	1.16915	0.575145	1.62441	1.73869	2.50913	0.934272
CPE1951	84.4	1883.55	22.3169	0.044809	133.8	550.9	4.11734	0.242875	208.85	161.65	0.774	1.29199	0.293429	0.085822	11.652	3.41904	2.47453	1.56091	0.29248	1.58531	0.404118	0.630792	3.40798	0.640651
CPE1952	51.65	41.95	0.812197	1.23123	62.8	141.7	2.25637	0.44319	143.85	133.7	0.92944	1.07592	0.943543	3.18713	0.313762	0.296048	2.78509	2.29061	3.37783	1.21588	0.359055	0.822452	1.05984	0.436566
CPE1953	654.4	273.5	0.41794	2.39269	188.2	195.05	1.0364	0.964881	239.6	47	0.19616	5.09787	0.240964	0.171846	5.81915	1.4022	0.366137	1.27311	0.713163	0.287592	2.73122	3.47715	4.15	0.785476
CPE1954	201	101.2	0.503483	1.98617	241.25	231.75	0.960622	1.04099	185.55	266.95	1.4387	0.695074	1.15189	2.63785	0.379097	0.436677	0.923134	0.769119	2.29002	1.20025	1.08327	0.833161	0.86814	1.30019
CPE1955	33.2	9.05	0.27259	3.66851	22.35	28.6	1.27964	0.781469	31.7	22.85	0.72082	1.38731	0.798951	2.52486	0.396061	0.316434	0.954819	1.41834	3.16022	0.673193	1.04732	1.48546	1.25164	0.705047
CPE1956	31.25	10.1	0.3232	3.09406	18.5	19.35	1.04595	0.956072	26.05	15.45	0.59309	1.68608	0.79845	1.5297	0.653722	0.521964	0.8336	1.40811	1.91584	0.592	1.19962	1.68919	1.25243	0.710173
CPE1957	15.9	4.75	0.298742	3.34737	7.6	9.3	1.22368	0.817204	23.65	10.05	0.424947	2.35323	1.08065	2.11579	0.472637	0.510753	1.48742	3.11184	1.95789	0.477987	0.672304	2.09211	0.925373	0.321353
CPE1958	97.3	21.6	0.221994	4.50463	55.25	48.5	0.877828	1.13918	113.85	42.9	0.376812	2.65385	0.884536	1.98611	0.503497	0.445361	1.17009	2.06063	2.24537	0.567831	0.854633	1.76109	1.13054	0.485288
CPE1959	273.15	32.25	0.118067	8.46977	123.05	117.55	0.955303	1.04679	201.1	79.25	0.394083	2.53754	0.674181	2.45736	0.40694	0.274351	0.736226	1.6343	3.64496	0.450485	1.35828	2.21983	1.48328	0.611885
CPE1960	389.95	86.35	0.221439	4.51592	151.95	153.05	1.00724	0.992813	190.9	83.45	0.43714	2.2876	0.545247	0.966416	1.03475	0.564195	0.48955	1.25633	1.77244	0.389665	2.04269	2.5663	1.83403	0.795966
CPE1961	65.4	7	0.107034	9.34286	14.45	11.15	0.771626	1.29596	18	7.95	0.441667	2.26415	0.713004	1.13571	0.880503	0.627803	0.275229	1.24567	1.59286	0.220948	3.63333	4.52595	1.40252	0.802778
CPE1962	335.35	292.9	0.873416	1.14493	141.65	276.3	1.95058	0.512667	215.1	260.55	1.2113	0.825561	0.942997	0.889553	1.12416	1.06008	0.641419	1.51853	0.943325	0.422395	1.55904	2.36745	1.06045	0.658531
CPE1963	246.9	353.9	1.43337	0.697655	125.25	267.35	2.13453	0.468487	214.8	315.35	1.46811	0.681148	1.17954	0.891071	1.12225	1.32373	0.869988	1.71497	0.755439	0.50729	1.14944	1.97126	0.847788	0.583101
CPE1964	319.05	50.65	0.158753	6.29911	80.2	81.15	1.01185	0.988293	212.85	138.3	0.649753	1.53905	1.70425	2.7305	0.366233	0.624153	0.667137	2.65399	1.60217	0.251371	1.49894	3.97818	0.586768	0.376791
CPE1965	13.8	11.45	0.82971	1.20524	4.95	12	2.42424	0.4125	11.9	24.95	2.09664	0.476954	2.07917	2.17904	0.458918	0.954167	0.862319	2.40404	1.04803	0.358696	1.15966	2.78788	0.480962	0.415966
CPE1966	10.6	12.95	1.2217	0.818533	7.55	10.65	1.4106	0.70892	7.75	15	1.93548	0.516667	1.40845	1.1583	0.863333	1.21596	0.731132	1.02649	0.822394	0.712264	1.36774	1.40397	0.71	0.974194
CPE1967	12.75	19.2	1.50588	0.664062	17.4	50.1	2.87931	0.347305	11.7	279.65	23.9017	0.041838	5.58184	14.5651	0.0686573	0.383234	0.917647	0.672414	2.60938	1.36471	1.08974	0.732759	0.179153	1.48718
CPE1968	10.75	14.7	1.36744	0.731293	11.15	40.75	3.65471	0.27362	11.1	158.8	14.3063	0.0698992	3.89693	10.8027	0.0925693	0.360736	1.03256	0.995516	2.77211	1.03721	0.968468	0.964126	0.256612	1.0045
CPE1969	13.6	18.25	1.34191	0.745205	13.15	41.35	3.14449	0.318017	10.45	104.75	10.0239	0.0997613	2.53325	5.73973	0.174224	0.441354	0.768382	0.794677	2.26575	0.966912	1.30144	1.03422	0.394749	1.25837
CPE1970	8	10.8	1.35	0.740741	7.2	32.15	4.46528	0.22395	9.7	84.45	8.70619	0.114861	2.62675	7.81944	0.127886	0.335925	1.2125	1.34722	2.97685	0.9	0.824742	1.11111	0.380699	0.742268
CPE1971	26.45	30.25	1.14367	0.87438	19.55	68	3.47826	0.2875	14.1	120.05	8.51418	0.117451	1.76544	3.9686	0.251978	0.444853	0.533081	0.721228	2.24793	0.73913	1.87589	1.35294	0.566431	1.38652
CPE1972	18.6	59.65	3.20699	0.311819	26.95	36.45	1.3525	0.739369	23	25.5	1.1087	0.901961	0.699588	0.427494	2.33922	1.63649	1.23656	0.853432	0.611065	1.44892	0.808696	0.690167	1.42941	1.17174
CPE1973	5.15	11.7	2.27184	0.440171	4.85	14.35	2.95876	0.337979	13.7	26.65	1.94526	0.514071	1.85714	2.27778	0.439024	0.815331	2.66019	2.82474	1.2265	0.941748	0.375912	1.06186	0.538462	0.354015
CPE1975	14.5	4.85	0.334483	2.98969	10.7	15.5	1.4486	0.690323	44.75	16.75	0.374302	2.67164	1.08065	3.45361	0.289552	0.312903	3.08621	4.18224	3.19588	0.737931	0.324022	1.35514	0.925373	0.239106
CPE1976	442.2	137.7	0.311398	3.21133	170.05	218.2	1.28315	0.779331	208.1	137	0.658337	1.51898	0.627864	0.994916	1.00511	0.631072	0.470602	1.22376	1.5846	0.384555	2.12494	2.60041	1.5927	0.817155
CPE1977	151.3	52.1	0.344349	2.90403	149.45	80.25	0.536969	1.86231	166.9	55.7	0.333733	2.99641	0.694081	1.0691	0.935368	0.649221	1.10311	1.11676	1.54031	0.987773	0.906531	1.01238	1.44075	0.895446
CPE1978	79.3	12	0.151324	6.60833	73.6	492.1	6.68614	0.149563	87.9	107.95	1.2281	0.814266	0.219366	8.99583	0.111163	0.0243853	1.10845	1.19429	41.0083	0.928121	0.902162	1.07745	4.55859	0.837315
CPE1979	10.65	16.85	1.58216	0.632047	7.85	133.35	16.9873	0.0588676	44.6	64.6	1.44843	0.690402	0.484439	3.83383	0.260836	0.126359	4.18779	5.68153	7.91395	0.737089	0.238789	1.35669	2.06424	0.176009
CPE1980	101.95	24.45	0.239823	4.16973	60.15	470.8	7.8271	0.127761	155.55	942.8	6.06107	0.164987	2.00255	38.5603	0.0259334	0.0519329	1.52575	2.58603	19.2556	0.589995	0.655416	1.69493	0.499364	0.386692
CPE1981	35.6	20	0.561798	1.78	61.3	334.2	5.45188	0.183423	51.3	521.05	10.1569	0.098455	1.5591	26.0525	0.038384	0.0598444	1.44101	0.836868	16.71	1.72191	0.693957	0.58075	0.641397	1.19493
CPE1982	4.3	0.7	0.162791	6.14286	5.2	11.2	2.15385	0.464286	5.75	26	4.52174	0.221154	2.32143	37.1429	0.0269231	0.0625	1.33721	1.10577	16	1.2093	0.747826	0.826923	0.430769	0.904348
CPE1983	21.55	9.6	0.445476	2.24479	22.75	27.55	1.21099	0.825771	24.25	37.1	1.5299	0.653639	1.34664	3.86458	0.25876	0.348457	1.12529	1.06593	2.86979	1.05568	0.88866	0.947253	0.742588	0.938144
CPE1984	47.4	17.85	0.376582	2.65546	40.75	52.4	1.28589	0.777672	74.3	98.2	1.32167	0.756619	1.87405	5.5014	0.181772	0.340649	1.56751	1.82331	2.93557	0.859705	0.637954	1.16319	0.533605	0.548452
CPE1985	10.95	6.75	0.616438	1.62222	5.8	19.9	3.43103	0.291457	33.8	6.85	0.202663	4.93431	0.344221	1.01481	0.985401	0.339196	3.08676	5.82759	2.94815	0.52968	0.323964	1.88793	2.90511	0.171598
CPE1986	3.7	3.35	0.905405	1.10448	2.65	7.55	2.84906	0.350993	17.15	3.1	0.180758	5.53226	0.410596	0.925373	1.08065	0.443709	4.63514	6.4717	2.25373	0.716216	0.215743	1.39623	2.43548	0.154519
CPE1987	5.4	4.1	0.759259	1.31707	3.75	8.7	2.32	0.431034	15.85	2.7	0.170347	5.87037	0.310345	0.658537	1.51852	0.471264	2.93519	4.22667	2.12195	0.694444	0.340694	1.44	3.22222	0.236593
CPE1988	3.2	1.25	0.390625	2.56	1.25	3	2.4	0.416667	3.55	6.15	1.73239	0.577236	2.05	4.92	0.203252	0.416667	1.10938	2.84	2.4	0.390625	0.901408	2.56	0.487805	0.352113
CPE1989	11.5	23.45	2.03913	0.490405	6.05	68.8	11.3719	0.087936	10.95	52.55	4.79909	0.208373	0.763808	2.24094	0.446242	0.340843	0.952174	1.80992	2.9339	0.526087	1.05023	1.90083	1.30923	0.552511
CPE1990	5	2.45	0.49	2.04082	1.45	5.3	3.65517	0.273585	4.55	4.7	1.03297	0.968085	0.886792	1.91837	0.521277	0.462264	0.91	3.13793	2.16327	0.29	1.0989	3.44828	1.12766	0.318681
CPE1991	31.6	13.2	0.417722	2.39394	23.85	32.85	1.37736	0.726027	52.1	27.9	0.535509	1.86738	0.849315	2.11364	0.473118	0.401826	1.64873	2.18449	2.48864	0.754747	0.606526	1.32495	1.17742	0.457774
CPE1992	256.75	149.6	0.582668	1.71624	222.3	237	1.06613	0.937975	357.8	323.05	0.902879	1.10757	1.36308	2.15943	0.463086	0.631224	1.39357	1.60954	1.58422	0.865823	0.71758	1.15497	0.733633	0.621297
CPE1993	47.2	27.45	0.581568	1.71949	36.6	57.2	1.56284	0.63986	104.9	85.45	0.814585	1.22762	1.49388	3.11293	0.32124	0.479895	2.22246	2.86612	2.08379	0.775424	0.449952	1.28962	0.669397	0.348904
CPE1994	65.45	32.25	0.492743	2.02946	47	62.35	1.3266	0.753809	89	82.6	0.92809	1.07748	1.32478	2.56124	0.390436	0.517241	1.35982	1.89362	1.93333	0.718105	0.735393	1.39255	0.754843	0.52809
CPE1995	23.1	11.9	0.515152	1.94118	21.55	23.3	1.08121	0.924893	52.65	41.1	0.780627	1.28102	1.76395	3.45378	0.289538	0.51073	2.27922	2.44316	1.95798	0.9329	0.438746	1.07193	0.56691	0.409307
CPE1996	0.3	0	0	#DIV/0!	0.15	0.25	1.66667	0.6	0.35	0.15	0.428571	2.33333	0.6	#DIV/0!	0	0	1.16667	2.33333	#DIV/0!	0.5	0.857143	2	1.66667	0.428571
CPE1997	226.65	728.05	3.21222	0.311311	248.1	726	2.92624	0.341736	467.4	782.55	1.67426	0.597278	1.07789	1.07486	0.930356	1.00282	2.06221	1.88392	0.997184	1.09464	0.484917	0.913543	0.927736	0.530809
CPE1998	63.85	21.9	0.342991	2.91553	37.65	38.95	1.03453	0.966624	40.1	34.9	0.870324	1.149	0.896021	1.59361	0.627507	0.562259	0.628034	1.06507	1.77854	0.589663	1.59227	1.69588	1.11605	0.938903
CPE1999	74.8	17.4	0.23262	4.29885	41.85	40.95	0.978495	1.02198	31.65	29.7	0.938389	1.06566	0.725275	1.7069	0.585859	0.424908	0.423128	0.756272	2.35345	0.559492	2.36335	1.78734	1.37879	1.32227
CPE2000	9.25	3.4	0.367568	2.72059	4.05	7.65	1.88889	0.529412	6.2	10	1.6129	0.62	1.30719	2.94118	0.34	0.444444	0.67027	1.53086	2.25	0.437838	1.49194	2.28395	0.765	0.653226
CPE2001	872	150.6	0.172706	5.79017	157.95	341	2.15891	0.463196	369.8	446.85	1.20836	0.827571	1.31041	2.96713	0.337026	0.441642	0.424083	2.34125	2.26428	0.181135	2.35803	5.52073	0.76312	0.427123
CPE2002	147.7	45.85	0.310427	3.22137	23.4	85.75	3.66453	0.272886	197.85	183.4	0.926965	1.07879	2.13878	4	0.25	0.534694	1.33954	8.45513	1.87023	0.158429	0.746525	6.31197	0.467557	0.118271
CPE2003	201.75	63.5	0.314746	3.17717	41.65	84	2.01681	0.495833	91.8	121.2	1.32026	0.757426	1.44286	1.90866	0.523927	0.755952	0.455019	2.20408	1.32283	0.206444	2.19771	4.84394	0.693069	0.453704
CPE2004	40	35.8	0.895	1.11732	36	54.6	1.51667	0.659341	71.4	67.15	0.940476	1.06329	1.22985	1.8757	0.533135	0.655678	1.785	1.98333	1.52514	0.9	0.560224	1.11111	0.813105	0.504202
CPE2005	33.85	13.5	0.398818	2.50741	23.75	30.85	1.29895	0.769854	47.45	44.5	0.937829	1.06629	1.44246	3.2963	0.303371	0.437601	1.40177	1.99789	2.28519	0.701625	0.713383	1.42526	0.693258	0.500527
CPE2006	35.35	24.7	0.698727	1.43117	18.75	35.1	1.872	0.534188	53.9	80.1	1.48609	0.672909	2.28205	3.24291	0.308365	0.703704	1.52475	2.87467	1.42105	0.53041	0.655844	1.88533	0.438202	0.347866
CPE2007	403.55	366	0.906951	1.1026	543.1	510.75	0.940435	1.06334	714.55	450.25	0.630117	1.58701	0.881547	1.23019	0.812882	0.716593	1.77066	1.31569	1.39549	1.34581	0.564761	0.743049	1.13437	0.760059
CPE2008	397	337.6	0.850378	1.17595	412.6	613.35	1.48655	0.672699	884.75	599.1	0.67714	1.4768	0.976767	1.77459	0.563512	0.55042	2.22859	2.14433	1.8168	1.03929	0.448714	0.962191	1.02379	0.466346
CPE2009	99.15	145.05	1.46293	0.683557	128.9	222	1.72227	0.580631	350.1	129.5	0.369894	2.70347	0.583333	0.892796	1.12008	0.653378	3.53101	2.71606	1.53051	1.30005	0.283205	0.769201	1.71429	0.368181
CPE2010	3.25	6.5	2	0.5	4.6	15.45	3.3587	0.297735	13.9	10.1	0.726619	1.37624	0.653722	1.55385	0.643564	0.420712	4.27692	3.02174	2.37692	1.41538	0.233813	0.706522	1.5297	0.330935
CPE2011	124.6	2094.25	16.8078	0.0594962	220.7	1460.6	6.61803	0.151102	377.9	1115.2	2.95105	0.338863	0.763522	0.532506	1.87791	1.43383	3.03291	1.71228	0.697433	1.77127	0.329717	0.564567	1.30972	0.584017
CPE2012	215.9	1447.9	6.70635	0.149113	399	970.05	2.4312	0.411319	484.5	945.95	1.95243	0.512184	0.975156	0.653326	1.53063	1.4926	2.24409	1.21429	0.66997	1.84808	0.445614	0.541103	1.02548	0.823529
CPE2013	174.65	300.55	1.72087	0.581101	278.15	426.4	1.53299	0.652322	324.75	585.1	1.80169	0.555033	1.37219	1.94676	0.513673	0.704855	1.85943	1.16754	1.41873	1.59261	0.537798	0.627899	0.728764	0.856505
CPE2014	47.6	93	1.95378	0.511828	54.15	124.95	2.30748	0.433373	367.65	215.85	0.587107	1.70327	1.72749	2.32097	0.430855	0.744298	7.72374	6.78947	1.34355	1.13761	0.129471	0.87904	0.578874	0.147287
CPE2015	161.65	241.85	1.49613	0.668389	206.9	268.8	1.29918	0.769717	213.2	263.4	1.23546	0.809415	0.979911	1.0891	0.918185	0.89974	1.3189	1.03045	1.11143	1.27993	0.758208	0.781295	1.0205	0.97045
CPE2016	483.9	704.9	1.45671	0.68648	502.75	909.55	1.80915	0.552746	651.05	753.85	1.1579	0.863633	0.828816	1.06944	0.935067	0.774999	1.34542	1.29498	1.29032	1.03895	0.743261	0.962506	1.20654	0.772214
CPE2017	68.55	141.35	2.062	0.484966	69.05	146.5	2.12165	0.471331	199.25	244.6	1.2276	0.814595	1.66962	1.73046	0.577882	0.964846	2.90664	2.88559	1.03643	1.00729	0.34404	0.992759	0.598937	0.34655
CPE2018	120.35	298.45	2.47985	0.40325	100.75	254.9	2.53002	0.395253	522.6	481	0.920398	1.08649	1.88701	1.61166	0.620478	1.17085	4.34233	5.1871	0.854079	0.837142	0.230291	1.19454	0.529938	0.192786
CPE2019	101	194.4	1.92475	0.519547	86.05	162.85	1.8925	0.5284	139.5	269.35	1.93082	0.517913	1.65398	1.38555	0.721738	1.19374	1.38119	1.62115	0.837706	0.85198	0.724014	1.17374	0.604604	0.616846
CPE2020	4.85	9	1.85567	0.538889	6.5	8.25	1.26923	0.787879	4.85	10.6	2.18557	0.457547	1.28485	1.17778	0.849057	1.09091	1	0.746154	0.916667	1.34021	1	0.746154	0.778302	1.34021
CPE2021	0.1	0	0	#DIV/0!	0.05	0.15	3	0.333333	0.2	0.45	2.25	0.444444	3	#DIV/0!	0	0	2	4	#DIV/0!	0.5	0.5	2	0.333333	0.25
CPE2022	1615.4	954.75	0.59103	1.69196	2398.55	1611.7	0.671948	1.48821	1490.15	1877.15	1.25971	0.793836	1.1647	1.96612	0.508617	0.592387	0.922465	0.621271	1.68809	1.4848	1.08405	0.67349	0.858589	1.6096
CPE2023	2239.65	1418.6	0.633403	1.57877	3205.55	1765.9	0.550888	1.81525	1297.05	1538.75	1.18635	0.842924	0.871369	1.0847	0.921917	0.80333	0.579131	0.404626	1.24482	1.43127	1.72673	0.698679	1.14762	2.47142
CPE2024	395.8	265.55	0.67092	1.49049	432	529.75	1.22627	0.815479	433.45	733.85	1.69304	0.590652	1.38528	2.76351	0.361859	0.501274	1.09512	1.00336	1.99492	1.09146	0.913139	0.916204	0.721878	0.996655
CPE2025	129.2	53.55	0.414474	2.4127	113.25	79.1	0.698455	1.43173	159.55	55.35	0.346913	2.88257	0.699747	1.03361	0.96748	0.676991	1.23491	1.40883	1.47712	0.876548	0.809777	1.14084	1.42909	0.709809
CPE2026	237.55	115.45	0.486003	2.0576	191.3	170.2	0.889702	1.12397	397.65	131.5	0.330693	3.02395	0.77262	1.13902	0.877947	0.67832	1.67396	2.07867	1.47423	0.805304	0.597385	1.24177	1.2943	0.481076
CPE2027	159.85	90.05	0.563341	1.77512	162.7	106.9	0.657037	1.52198	170.4	59.9	0.351526	2.84474	0.560337	0.665186	1.50334	0.842376	1.066	1.04733	1.18712	1.01783	0.938087	0.982483	1.78464	0.954812
CPE2028	18.15	14.2	0.782369	1.27817	18.7	12.1	0.647059	1.54545	10.25	10.6	1.03415	0.966981	0.876033	0.746479	1.33962	1.17355	0.564738	0.548128	0.852113	1.0303	1.77073	0.970588	1.14151	1.82439
CPE2029	9.25	2.4	0.259459	3.85417	9	5.15	0.572222	1.74757	9	4.2	0.466667	2.14286	0.815534	1.75	0.571429	0.466019	0.972973	1	2.14583	0.972973	1.02778	1.02778	1.22619	1
CPE2030	4.75	1.05	0.221053	4.52381	5.25	2.45	0.466667	2.14286	4.55	1.6	0.351648	2.84375	0.653061	1.52381	0.65625	0.428571	0.957895	0.866667	2.33333	1.10526	1.04396	0.904762	1.53125	1.15385
CPE2031	5.05	1.25	0.247525	4.04	4.35	2.4	0.551724	1.8125	1.85	1.1	0.594595	1.68182	0.458333	0.88	1.13636	0.520833	0.366337	0.425287	1.92	0.861386	2.72973	1.16092	2.18182	2.35135
CPE2032	76.65	83.3	1.08676	0.920168	83.2	226.15	2.71815	0.367897	56.45	389.6	6.90168	0.144892	1.72275	4.67707	0.213809	0.36834	0.736464	0.678486	2.71489	1.08545	1.35784	0.921274	0.580467	1.47387
CPE2033	327.55	1265.3	3.86292	0.258871	766.35	1692.15	2.20806	0.452885	334.15	2495.15	7.46716	0.13392	1.47454	1.97198	0.507104	0.747747	1.02015	0.436028	1.33735	2.33964	0.980248	0.427416	0.678176	2.29343
CPE2034	259.35	633.1	2.4411	0.409651	515.15	1194.35	2.31845	0.431322	318	2292.65	7.20959	0.138704	1.91958	3.62131	0.276143	0.530079	1.22614	0.617296	1.88651	1.98631	0.815566	0.503446	0.520947	1.61997
CPE2035	305.15	451.65	1.48009	0.675634	355.95	1292.7	3.63169	0.275354	605.85	2113.85	3.48906	0.28661	1.63522	4.68028	0.213662	0.349385	1.98542	1.70206	2.86217	1.16648	0.503673	0.857283	0.611538	0.587522
CPE2036	16.95	12.5	0.737463	1.356	12.8	14.3	1.11719	0.895105	22.65	22.85	1.00883	0.991247	1.5979	1.828	0.547046	0.874126	1.33628	1.76953	1.144	0.755162	0.748344	1.32422	0.625821	0.565121
CPE2037	1.3	0.3	0.230769	4.33333	0.35	1.3	3.71429	0.269231	2.6	0.45	0.173077	5.77778	0.346154	1.5	0.666667	0.230769	2	7.42857	4.33333	0.269231	0.5	3.71429	2.88889	0.134615
CPE2038	160.65	53	0.32991	3.03113	128.35	110.05	0.857421	1.16629	156.95	54.1	0.344696	2.90111	0.491595	1.02075	0.979667	0.481599	0.976969	1.22283	2.07642	0.798942	1.02357	1.25166	2.0342	0.817776
CPE2039	0	0.45	#DIV/0!	0	0.2	0.1	0.5	2	0.05	0.65	13	0.0769231	6.5	1.44444	0.692308	4.5	#DIV/0!	0.25	0.222222	#DIV/0!	0	0	0.153846	4
CPE2040	6.2	1.15	0.185484	5.3913	2.8	3.2	1.14286	0.875	3	2.5	0.833333	1.2	0.78125	2.17391	0.46	0.359375	0.483871	1.07143	2.78261	0.451613	2.06667	2.21429	1.28	0.933333
CPE2041	7.5	0.45	0.06	16.6667	1.35	2.2	1.62963	0.613636	2.3	2.05	0.891304	1.12195	0.931818	4.55556	0.219512	0.204545	0.306667	1.7037	4.88889	0.18	3.26087	5.55556	1.07317	0.586957
CPE2042	2288.2	1977.2	0.864085	1.15729	3508.3	2156.7	0.614742	1.6267	1702	1503.35	0.883284	1.13214	0.69706	0.760343	1.3152	0.916771	0.743816	0.485135	1.09078	1.53321	1.34442	0.652225	1.4346	2.06128
CPE2043	111.95	40.85	0.364895	2.74051	60.45	61.1	1.01075	0.989362	68.5	94.15	1.37445	0.727562	1.54092	2.30477	0.433882	0.668576	0.61188	1.13317	1.49572	0.539973	1.63431	1.85194	0.648964	0.882482
CPE2044	5.9	1.3	0.220339	4.53846	2.05	2.65	1.29268	0.773585	4.45	3.3	0.741573	1.34848	1.24528	2.53846	0.393939	0.490566	0.754237	2.17073	2.03846	0.347458	1.32584	2.87805	0.80303	0.460674
CPE2045	2.25	0.5	0.222222	4.5	1.2	1	0.833333	1.2	1.45	0.4	0.275862	3.625	0.4	0.8	1.25	0.5	0.644444	1.20833	2	0.533333	1.55172	1.875	2.5	0.827586
CPE2046	1.7	0.65	0.382353	2.61538	1.5	1.85	1.23333	0.810811	1.5	0.7	0.466667	2.14286	0.378378	1.07692	0.928571	0.351351	0.882353	1	2.84615	0.882353	1.13333	1.13333	2.64286	1
CPE2047	0.85	0.2	0.235294	4.25	0.55	0.4	0.727273	1.375	1.35	0.55	0.407407	2.45455	1.375	2.75	0.363636	0.5	1.58824	2.45455	2	0.647059	0.62963	1.54545	0.727273	0.407407
CPE2048	2.8	6.75	2.41071	0.414815	1.7	6.4	3.76471	0.265625	6.7	1.9	0.283582	3.52632	0.296875	0.281481	3.55263	1.05469	2.39286	3.94118	0.948148	0.607143	0.41791	1.64706	3.36842	0.253731
CPE2049	12.45	9.25	0.742972	1.34595	8.4	11.3	1.34524	0.743363	14.85	4.25	0.286195	3.49412	0.376106	0.459459	2.17647	0.818584	1.19277	1.76786	1.22162	0.674699	0.838384	1.48214	2.65882	0.565657
CPE2050	5.25	4.25	0.809524	1.23529	3.35	4.4	1.31343	0.761364	5.55	1.2	0.216216	4.625	0.272727	0.282353	3.54167	0.965909	1.05714	1.65672	1.03529	0.638095	0.945946	1.56716	3.66667	0.603604
CPE2051	0.85	0.95	1.11765	0.894737	0.65	3.65	5.61538	0.178082	1.65	3.05	1.84848	0.540984	0.835616	3.21053	0.311475	0.260274	1.94118	2.53846	3.84211	0.764706	0.515152	1.30769	1.19672	0.393939
CPE2052	760.85	5615.85	7.38102	0.135483	1326.15	3238.45	2.44199	0.409501	938.9	1824.25	1.94297	0.514677	0.56331	0.32484	3.07844	1.73412	1.23401	0.707989	0.576662	1.74298	0.810363	0.573728	1.77522	1.41245
CPE2053	423.05	955.25	2.25801	0.442868	325.5	499.9	1.53579	0.65113	587.6	275.1	0.468176	2.13595	0.55031	0.287987	3.47237	1.91088	1.38896	1.80522	0.523319	0.769413	0.719963	1.29969	1.81716	0.553948
CPE2054	1.4	0.45	0.321429	3.11111	0.55	1	1.81818	0.55	1.05	0.95	0.904762	1.10526	0.95	2.11111	0.473684	0.45	0.75	1.90909	2.22222	0.392857	1.33333	2.54545	1.05263	0.52381
CPE2055	973.9	591.2	0.607044	1.64733	767.6	822.3	1.07126	0.933479	1265.9	766.2	0.605261	1.65218	0.931777	1.29601	0.7716	0.718959	1.29983	1.64917	1.3909	0.788171	0.769334	1.26876	1.07322	0.606367
CPE2057	2696.25	2824.9	1.04771	0.954459	2661.85	2559.45	0.961531	1.04001	2649.75	4394.2	1.65835	0.603011	1.71685	1.55552	0.64287	1.10371	0.982754	0.995454	0.906032	0.987242	1.01755	1.01292	0.582461	1.00457
CPE2058	132.25	1165.6	8.81361	0.113461	1073.25	1273.2	1.1863	0.842955	584.45	38344.3	65.6076	0.0152421	30.1165	32.8967	0.0303982	0.915489	4.41928	0.544561	1.09231	8.11531	0.226281	0.123224	0.0332044	1.83634
CPE2059	3.05	33.6	11.0164	0.0907738	33.1	22.3	0.673716	1.4843	10.1	424.9	42.0693	0.0237703	19.0538	12.6458	0.0790774	1.50673	3.31148	0.305136	0.66369	10.8525	0.30198	0.092145	0.0524829	3.27723
CPE2060	38.9	148.9	3.82776	0.261249	93.55	108.55	1.16034	0.861815	64.55	1312.05	20.3261	0.0491978	12.0871	8.81162	0.113487	1.37172	1.65938	0.690005	0.729013	2.40488	0.602634	0.41582	0.0827331	1.44926
CPE2061	10892.7	4581.6	0.420614	2.37748	12877.4	11582.9	0.899479	1.11176	8834.75	13139.3	1.48723	0.672391	1.13437	2.86784	0.348694	0.395549	0.811074	0.686069	2.52813	1.18221	1.23293	0.845877	0.881546	1.45758
CPE2062	407.5	689.7	1.69252	0.590837	566.75	1403.25	2.47596	0.403884	709.75	1973.15	2.78006	0.359704	1.40613	2.86088	0.349543	0.491502	1.74172	1.25232	2.03458	1.3908	0.574146	0.719012	0.711172	0.798521
CPE2063	26.6	11.1	0.417293	2.3964	27.2	36.45	1.34007	0.746228	37.3	59.4	1.59249	0.627946	1.62963	5.35135	0.186869	0.304527	1.40226	1.37132	3.28378	1.02256	0.713137	0.977941	0.613636	0.729223
CPE2064	19.6	7.65	0.390306	2.56209	14.5	17.65	1.21724	0.82153	18.7	20.75	1.10963	0.901205	1.17564	2.71242	0.368675	0.433428	0.954082	1.28966	2.30719	0.739796	1.04813	1.35172	0.850602	0.775401
CPE2065	43.85	22.1	0.503991	1.98416	31	50.7	1.63548	0.61144	51.5	55.3	1.07379	0.931284	1.09073	2.50226	0.399638	0.435897	1.17446	1.66129	2.29412	0.706956	0.851456	1.41452	0.916817	0.601942
CPE2066	13.3	7.65	0.575188	1.73856	8.1	14.75	1.82099	0.549153	17.7	16.1	0.909605	1.09938	1.09153	2.10458	0.475155	0.518644	1.33083	2.18519	1.9281	0.609023	0.751412	1.64198	0.916149	0.457627
CPE2067	226.4	130.9	0.57818	1.72956	131.8	436	3.30804	0.302294	310.85	556.45	1.79009	0.558631	1.27626	4.25095	0.235241	0.300229	1.37301	2.3585	3.33079	0.582155	0.728326	1.71775	0.783539	0.423999
CPE2068	92.1	21.25	0.230727	4.33412	35.2	73.1	2.0767	0.481532	51.6	107.85	2.09012	0.478442	1.47538	5.07529	0.197033	0.290698	0.560261	1.46591	3.44	0.382193	1.78488	2.61648	0.677793	0.682171
CPE2069	55.55	10.1	0.181818	5.5	21.15	27.05	1.27896	0.781885	16.15	44.95	2.78328	0.359288	1.66174	4.4505	0.224694	0.373383	0.290729	0.763593	2.67822	0.380738	3.43963	2.62648	0.60178	1.3096
CPE2070	82.05	7.85	0.0956734	10.4522	25.4	34.1	1.34252	0.744868	23.35	59.6	2.55246	0.391779	1.7478	7.59236	0.131711	0.230205	0.284583	0.919291	4.34395	0.309567	3.51392	3.23031	0.572148	1.08779
CPE2071	326.7	82.95	0.253903	3.93852	208.6	475.3	2.27852	0.438881	539.75	1604.6	2.97286	0.336377	3.37597	19.3442	0.0516951	0.174521	1.65213	2.58749	5.72996	0.638506	0.60528	1.56616	0.296211	0.386475
CPE2072	0.6	0.4	0.666667	1.5	0.7	1.5	2.14286	0.466667	1.9	1.55	0.815789	1.22581	1.03333	3.875	0.258065	0.266667	3.16667	2.71429	3.75	1.16667	0.315789	0.857143	0.967742	0.368421
CPE2073	0.7	0.5	0.714286	1.4	1	2.45	2.45	0.408163	3.7	5.15	1.39189	0.718447	2.10204	10.3	0.0970874	0.204082	5.28571	3.7	4.9	1.42857	0.189189	0.7	0.475728	0.27027
CPE2074	186.45	190.85	1.0236	0.976945	125.35	260.9	2.08137	0.480452	170.25	460.9	2.7072	0.369386	1.76658	2.41499	0.414081	0.731506	0.913113	1.3582	1.36704	0.672298	1.09515	1.48744	0.566066	0.73627
CPE2075	245.3	57.3	0.233592	4.28098	210.8	134.3	0.637097	1.56962	253.75	71.5	0.281773	3.54895	0.53239	1.24782	0.801399	0.426657	1.03445	1.20375	2.3438	0.859356	0.9667	1.16366	1.87832	0.830739
CPE2076	1.65	5.9	3.57576	0.279661	1.45	10.65	7.34483	0.13615	1.75	4.45	2.54286	0.393258	0.41784	0.754237	1.32584	0.553991	1.06061	1.2069	1.80508	0.878788	0.942857	1.13793	2.39326	0.828571
CPE2077	0.45	2.7	6	0.166667	0.65	3.75	5.76923	0.173333	0.55	1.2	2.18182	0.458333	0.32	0.444444	2.25	0.72	1.22222	0.846154	1.38889	1.44444	0.818182	0.692308	3.125	1.18182
CPE2078	4.4	39.75	9.03409	0.110692	3.6	39.4	10.9444	0.0913706	5	36.1	7.22	0.138504	0.916244	0.908176	1.10111	1.00888	1.13636	1.38889	0.991195	0.818182	0.88	1.22222	1.09141	0.72
CPE2079	16.7	13.95	0.835329	1.19713	33.75	23.6	0.699259	1.43008	35.7	89.25	2.5	0.4	3.78178	6.39785	0.156303	0.591102	2.13772	1.05778	1.69176	2.02096	0.467787	0.494815	0.264426	0.945378
CPE2080	4.45	9.65	2.16854	0.46114	1.95	8.6	4.41026	0.226744	2.55	4.05	1.58824	0.62963	0.47093	0.419689	2.38272	1.12209	0.573034	1.30769	0.891192	0.438202	1.7451	2.28205	2.12346	0.764706
CPE2081	3.3	47	14.2424	0.0702128	3	44.25	14.75	0.0677966	6.35	19.65	3.09449	0.323155	0.444068	0.418085	2.39186	1.06215	1.92424	2.11667	0.941489	0.909091	0.519685	1.1	2.25191	0.472441
CPE2082	2	21.55	10.775	0.0928074	1.7	25.4	14.9412	0.0669291	3.25	12.1	3.72308	0.268595	0.476378	0.561485	1.78099	0.848425	1.625	1.91176	1.17865	0.85	0.615385	1.17647	2.09917	0.523077
CPE2083	29.9	50.6	1.69231	0.590909	55.75	94.55	1.69596	0.589635	88.45	88.7	1.00283	0.997182	0.938128	1.75296	0.570462	0.535167	2.95819	1.58655	1.86858	1.86455	0.338044	0.536323	1.06595	0.6303
CPE2084	3.85	5.25	1.36364	0.733333	7	16.9	2.41429	0.414201	25.7	23.8	0.92607	1.07983	1.40828	4.53333	0.220588	0.310651	6.67532	3.67143	3.21905	1.81818	0.149805	0.55	0.710084	0.272374
CPE2085	11.6	21.55	1.85776	0.538283	27.15	41.75	1.53775	0.650299	57.2	50.65	0.88549	1.12932	1.21317	2.35035	0.425469	0.516168	4.93103	2.10681	1.93735	2.34052	0.202797	0.427256	0.824284	0.47465
CPE2086	9.95	8.55	0.859296	1.16374	19.6	9.3	0.47449	2.10753	26.5	8.8	0.332075	3.01136	0.946237	1.02924	0.971591	0.919355	2.66332	1.35204	1.08772	1.96985	0.375472	0.507653	1.05682	0.739623
CPE2087	9.75	16.95	1.73846	0.575221	12.7	29.15	2.29528	0.435678	18.9	37.4	1.97884	0.505348	1.28302	2.20649	0.453209	0.581475	1.93846	1.48819	1.71976	1.30256	0.515873	0.767717	0.779412	0.671958
CPE2088	4.75	6.05	1.27368	0.785124	6.2	10.6	1.70968	0.584906	9.55	10.35	1.08377	0.922705	0.976415	1.71074	0.584541	0.570755	2.01053	1.54032	1.75207	1.30526	0.497382	0.766129	1.02415	0.649215
CPE2089	3.8	32.15	8.46053	0.118196	5.75	36.95	6.42609	0.155616	13.45	26.75	1.98885	0.502804	0.723951	0.832037	1.20187	0.870095	3.53947	2.33913	1.1493	1.51316	0.282528	0.66087	1.38131	0.427509
CPE2090	471	159.15	0.337898	2.95947	279.95	331	1.18235	0.84577	557.85	284.25	0.509546	1.96253	0.858761	1.78605	0.559894	0.480816	1.18439	1.99268	2.0798	0.594374	0.844313	1.68244	1.16447	0.501837
CPE2091	194.25	76.5	0.393822	2.53922	267.1	320.15	1.19861	0.834296	464.15	529.45	1.14069	0.876664	1.65376	6.92092	0.14449	0.23895	2.38945	1.73774	4.18497	1.37503	0.418507	0.727256	0.604684	0.575461
CPE2092	27.35	33.45	1.22303	0.817638	9	128.15	14.2389	0.0702302	8.45	53.5	6.33136	0.157944	0.41748	1.5994	0.625234	0.261022	0.308958	0.938889	3.83109	0.329068	3.23669	3.03889	2.39533	1.06509
CPE2093	65.45	41.15	0.628724	1.59052	8	206.8	25.85	0.0386847	11.65	118.45	10.1674	0.0983537	0.572776	2.87849	0.347404	0.198985	0.177998	1.45625	5.02552	0.122231	5.61803	8.18125	1.74588	0.686695
CPE2094	28.25	36.95	1.30796	0.764547	20.9	40.15	1.92105	0.520548	37.65	46.95	1.24701	0.801917	1.16936	1.27064	0.787007	0.920299	1.33274	1.80144	1.0866	0.739823	0.750332	1.35167	0.855165	0.555113
CPE2095	6.45	6.35	0.984496	1.01575	6.35	8.75	1.37795	0.725714	14.75	14.5	0.983051	1.01724	1.65714	2.28346	0.437931	0.725714	2.28682	2.32283	1.37795	0.984496	0.437288	1.01575	0.603448	0.430508
CPE2096	3.7	5.25	1.41892	0.704762	2.75	6	2.18182	0.458333	2.85	2.7	0.947368	1.05556	0.45	0.514286	1.94444	0.875	0.77027	1.03636	1.14286	0.743243	1.29825	1.34545	2.22222	0.964912
CPE2097	5.5	6.7	1.21818	0.820896	2.65	10.1	3.81132	0.262376	3.6	4.45	1.23611	0.808989	0.440594	0.664179	1.50562	0.663366	0.654545	1.35849	1.50746	0.481818	1.52778	2.07547	2.26966	0.736111
CPE2098	1.05	2.1	2	0.5	0.5	1.8	3.6	0.277778	1.05	1.25	1.19048	0.84	0.694444	0.595238	1.68	1.16667	1	2.1	0.857143	0.47619	1	2.1	1.44	0.47619
CPE2099	4.4	6.9	1.56818	0.637681	2.55	7.65	3	0.333333	4.9	5.15	1.05102	0.951456	0.673203	0.746377	1.33981	0.901961	1.11364	1.92157	1.1087	0.579545	0.897959	1.72549	1.48544	0.520408
CPE2100	26.7	181.55	6.79963	0.147067	20.35	118.35	5.81572	0.171948	70.2	306.45	4.36538	0.229075	2.58935	1.68796	0.592429	1.53401	2.62921	3.44963	0.651887	0.762172	0.380342	1.31204	0.386197	0.289886
CPE2101	6.9	15.65	2.26812	0.440895	9.8	34.45	3.51531	0.28447	29.45	64.95	2.20543	0.453426	1.88534	4.15016	0.240955	0.454282	4.26812	3.0051	2.20128	1.42029	0.234295	0.704082	0.530408	0.332767
CPE2102	17.65	30.6	1.73371	0.576797	18.5	46.05	2.48919	0.401737	36.3	68.7	1.89256	0.528384	1.49186	2.2451	0.445415	0.664495	2.05666	1.96216	1.5049	1.04816	0.486226	0.954054	0.670306	0.509642
CPE2103	80.2	41.25	0.514339	1.94424	59	48.4	0.820339	1.21901	262.7	66.9	0.254663	3.92676	1.38223	1.62182	0.616592	0.852273	3.27556	4.45254	1.17333	0.735661	0.305291	1.35932	0.723468	0.224591
CPE2104	4.4	46.4	10.5455	0.0948276	1.35	5.45	4.03704	0.247706	4.55	5.4	1.18681	0.842593	0.990826	0.116379	8.59259	8.51376	1.03409	3.37037	0.117457	0.306818	0.967033	3.25926	1.00926	0.296703
CPE2105	3.55	65.65	18.493	0.0540746	0.6	3.55	5.91667	0.169014	1.3	3.25	2.5	0.4	0.915493	0.049505	20.2	18.493	0.366197	2.16667	0.0540746	0.169014	2.73077	5.91667	1.09231	0.461538
[truncated: 537 more rows]

## Sheet: Single Comparisons
Gene	BHI PL / BHI LI	BHI LI / BHI PL		PGY PL / PGY LI	PGY LI/ PGY PL		FABG PL / FABG LI	FABG LI/ FABG PL
CPE0001	0.876392	1.14104		0.840249	1.19012		1.14612	0.872509
CPE0002	1.18981	0.840467		1.08525	0.921444		1.18456	0.844194
CPE0003	0.738919	1.35333		1.06697	0.937234		0.840218	1.19017
CPE0004	0.977537	1.02298		1.45127	0.68905		1.27994	0.781286
CPE0005	1.01267	0.987493		1.31657	0.759552		1.36146	0.734505
CPE0006	0.894898	1.11745		0.829626	1.20536		1.09555	0.912779
CPE0007	0.737112	1.35665		1.07802	0.927628		1.45183	0.688788
CPE0011	0.690249	1.44875		1.86391	0.536508		0.317868	3.14596
CPE0012	0.466579	2.14326		1.9	0.526316		2	0.5
CPE0013	0.632922	1.57997		3.58645	0.278827		1.79493	0.557126
CPE0014	1.04128	0.960359		0.661696	1.51127		0.434562	2.30117
CPE0015	1	1		0.875	1.14286		2.14286	0.466667
CPE0016	0.442897	2.25786		1.29054	0.774869		2.1844	0.457792
CPE0017	0.46875	2.13333		2.13793	0.467742		0.180851	5.52941
CPE0018	1.15	0.869565		2.5625	0.390244		0.918367	1.08889
CPE0020	0.736041	1.35862		1.93548	0.516667		1.79404	0.557402
CPE0021	0.838906	1.19203		1.94135	0.515106		1.91614	0.521882
CPE0022	0.602251	1.66044		1.47887	0.67619		0.799166	1.2513
CPE0023	1.22747	0.814684		2.07245	0.482521		2.16465	0.461969
CPE0024	0.207143	4.82759		1.30103	0.768619		1.90369	0.525296
CPE0025	1.36988	0.729989		1.13175	0.88359		1.36683	0.73162
CPE0026	0.28316	3.53157		0.420467	2.37831		0.368863	2.71103
CPE0027	0.431111	2.31959		1.40323	0.712644		1.21277	0.824561
CPE0028	0.34098	2.93272		0.847059	1.18056		0.511297	1.95581
CPE0029	0.576159	1.73563		1.18824	0.841584		1.06075	0.942731
CPE0030	1.14266	0.875147		2.23102	0.448225		1.85829	0.538128
CPE0031	0.642136	1.5573		2.0532	0.487045		2.10328	0.475449
CPE0032	1.49301	0.669787		1.33678	0.748064		0.421982	2.36977
CPE0033	0.458333	2.18182		2.63636	0.37931		0.6875	1.45455
CPE0034	0.204082	4.9		0.513514	1.94737		0.275	3.63636
CPE0035	0.639492	1.56374		1.03245	0.96857		0.821866	1.21674
CPE0036	1.14634	0.87234		0.663967	1.5061		0.0994534	10.055
CPE0037	1.5	0.666667		0.2	5		0	#DIV/0!
CPE0038	0.25	4		0.888889	1.125		0.636364	1.57143
CPE0039	0.75	1.33333		1.42857	0.7		0.578947	1.72727
CPE0040	1.5	0.666667		0.272727	3.66667		0.692308	1.44444
CPE0041	0.526316	1.9		2.75281	0.363265		1.01984	0.980545
CPE0042	0.864286	1.15702		7.46512	0.133956		1.94186	0.51497
CPE0043	0.779868	1.28227		4.27059	0.23416		0.831901	1.20207
CPE0044	0.415138	2.40884		2.23711	0.447005		0.51926	1.92582
CPE0045	0.822997	1.21507		1.16974	0.854894		1.68586	0.593168
CPE0046	0.589135	1.6974		1.32809	0.752961		2.17539	0.459688
CPE0047	0.319066	3.13415		2.59894	0.384772		0.787778	1.26939
CPE0048	0.184668	5.41513		1.81477	0.551034		1.41787	0.705284
CPE0049	0.306738	3.26012		3.08025	0.324649		1.47378	0.678529
CPE0050	0.214286	4.66667		2.16667	0.461538		1.75	0.571429
CPE0051	0.839357	1.19139		1.43709	0.695853		0.662287	1.50992
CPE0052	0.208547	4.79508		1.44195	0.693506		2.83725	0.352453
CPE0053	0.237113	4.21739		2.36	0.423729		0.690476	1.44828
CPE0054	0.257732	3.88		2.64286	0.378378		0.611702	1.63478
CPE0055	0.517699	1.93162		1.77093	0.564677		1.51716	0.659128
CPE0056	0.535617	1.867		0.813204	1.2297		0.48074	2.08013
CPE0057	0.388792	2.57207		1.33667	0.748127		1.70777	0.58556
CPE0058	0.245671	4.07048		1.52846	0.654255		1.13712	0.879414
CPE0059	0.283582	3.52632		1.2296	0.813272		1.0086	0.991474
CPE0060	0.299253	3.34165		1.0351	0.966088		1.04519	0.956762
CPE0061	0.487336	2.05197		0.862854	1.15894		0.476948	2.09667
CPE0063	0.263158	3.8		2.04762	0.488372		0.461538	2.16667
CPE0064	0.555556	1.8		3.35714	0.297872		0.32093	3.11594
CPE0065	0.541667	1.84615		2.73239	0.365979		0.485849	2.05825
CPE0066	0.272727	3.66667		0.6	1.66667		1.2	0.833333
CPE0067	0.451613	2.21429		3.57143	0.28		1.35294	0.73913
CPE0068	0.565217	1.76923		2.29545	0.435644		0.422535	2.36667
CPE0069	0.603896	1.65591		2.26506	0.441489		0.8375	1.19403
CPE0070	0.546875	1.82857		1.53935	0.649624		0.538108	1.85836
CPE0071	0.496559	2.01386		1.32879	0.752566		1.08655	0.920342
CPE0072	0.425	2.35294		10.2903	0.0971787		7.07229	0.141397
CPE0076	0.176334	5.67105		0.317708	3.14754		0.284834	3.51082
CPE0078	0.514851	1.94231		1.92553	0.519337		1.35227	0.739496
CPE0079	20.0385	0.049904		3.56854	0.280226		1.94787	0.51338
CPE0080	0.609756	1.64		4.35294	0.22973		0.969388	1.03158
CPE0081	0.47535	2.10371		0.931896	1.07308		1.32846	0.752749
CPE0082	0.467415	2.13943		2.21364	0.451744		0.288977	3.46048
CPE0083	0.195093	5.12577		1.31908	0.758103		2.28947	0.436782
CPE0084	1.36064	0.73495		1.73111	0.577663		0.29038	3.44377
CPE0085	28.5532	0.0350224		89.4474	0.0111798		1.77143	0.564516
CPE0086	20.281	0.0493073		102.775	0.00972997		1.36	0.735294
CPE0087	29.8824	0.0334646		84.7027	0.011806		0.862745	1.15909
CPE0088	34.9661	0.0285991		81.3117	0.0122984		1.50725	0.663462
CPE0089	64.0667	0.0156087		160.844	0.00621721		1.4127	0.707865
CPE0090	112.851	0.00886124		261.645	0.00382197		1.94245	0.514815
CPE0091	114.486	0.00873471		284.875	0.00351031		1.74561	0.572864
CPE0092	86.7778	0.0115237		261.579	0.00382294		1.82857	0.546875
CPE0093	124.412	0.00803783		498.214	0.00200717		1.84	0.543478
CPE0094	231.429	0.00432099		563.889	0.0017734		1.125	0.888889
CPE0095	78.2131	0.0127856		490.346	0.00203938		1.4507	0.68932
CPE0096	72.6071	0.0137727		296.85	0.0033687		1.6129	0.62
CPE0097	55.4821	0.0180238		291.22	0.00343384		2.60345	0.384106
CPE0098	9.04048	0.110614		3.23044	0.309556		21.5447	0.0464151
CPE0099	8	0.125		21	0.047619		3.72222	0.268657
CPE0101	2.44444	0.409091		1.47368	0.678571		6.51613	0.153465
CPE0102	4.67419	0.213941		0.103242	9.68602		2.47581	0.403908
CPE0103	1.32995	0.751907		17.5106	0.0571083		9.64702	0.103659
CPE0104	0.689542	1.45024		2.22233	0.449978		1.33853	0.74709
CPE0105	4.26582	0.234421		9.58974	0.104278		2.58333	0.387097
CPE0106	0.261023	3.83108		1.53107	0.653137		0.329819	3.03196
CPE0107	0.423975	2.35863		2.28376	0.437875		0.122144	8.18708
CPE0108	1.42728	0.700634		1.4132	0.707612		0.543642	1.83944
CPE0109	1.41342	0.707504		2.77308	0.36061		0.525936	1.90137
CPE0110	1.2551	0.796748		1.20195	0.831978		1.10178	0.907626
CPE0111	1.05572	0.947222		1.32028	0.757413		0.795221	1.25751
CPE0112	1.06608	0.938017		1.04667	0.955414		3.48364	0.287056
CPE0113	31.3077	0.031941		19.7	0.0507614		6.7	0.149254
CPE0114	29.5484	0.0338428		9.23077	0.108333		1.17073	0.854167
CPE0115	0.354643	2.81974		0.478185	2.09124		0.0555556	18
CPE0116	0.284406	3.51611		0.499179	2.00329		0.0420008	23.8091
CPE0117	0.225679	4.43107		0.586599	1.70474		0.0446636	22.3896
CPE0118	0.401977	2.4877		1.00482	0.995204		0.125463	7.97046
CPE0119	0.526316	1.9		1.00719	0.992857		0.338129	2.95745
CPE0120	0.292135	3.42308		0.825843	1.21088		0.418033	2.39216
CPE0121	0.364706	2.74194		0.964789	1.0365		0.283516	3.52713
CPE0122	0.857143	1.16667		0.820513	1.21875		1.34	0.746269
CPE0123	0.691176	1.44681		1.34328	0.744444		1.23009	0.81295
CPE0124	0.418919	2.3871		1.51515	0.66		0.206897	4.83333
CPE0125	1.23832	0.807547		1.48168	0.674912		1.33071	0.751479
CPE0126	0.569655	1.75545		2.35676	0.424311		0.457561	2.1855
CPE0129	0.785714	1.27273		7.31579	0.136691		13.8947	0.0719697
CPE0131	0.266667	3.75		0.927007	1.07874		1.82911	0.546713
CPE0132	0.749415	1.33438		2.51964	0.396882		3.02823	0.330226
CPE0133	0.283951	3.52174		3.19333	0.313152		1.90359	0.525324
CPE0135	2.02272	0.494383		1.10197	0.907467		3.30055	0.30298
CPE0136	0.649274	1.54018		1.48552	0.673163		0.804411	1.24315
CPE0137	0.291462	3.43098		1.45433	0.687603		1.32911	0.752381
CPE0138	0.795812	1.25658		2.66102	0.375796		1.04651	0.955556
CPE0139	8.08108	0.123746		3.32	0.301205		2.72727	0.366667
CPE0140	0.201742	4.95683		0.75891	1.31768		0.508876	1.96512
CPE0144	0.331337	3.01807		1.07692	0.928571		0.342087	2.92324
CPE0145	1.73333	0.576923		7.18824	0.139116		17.8621	0.0559846
CPE0146	2.68966	0.371795		12.1053	0.0826087		17.2871	0.0578465
CPE0147	3.20588	0.311927		9.07273	0.11022		10.4684	0.0955254
CPE0148	0.562802	1.77682		0.935657	1.06877		0.736691	1.35742
CPE0149	5.83871	0.171271		6.36735	0.157051		38	0.0263158
CPE0150	8.58333	0.116505		13.381	0.0747331		36.2381	0.0275953
CPE0151	9.9	0.10101		11	0.0909091		41.7857	0.0239316
CPE0152	8.88889	0.1125		10.4615	0.0955882		22.8621	0.0437406
CPE0153	7	0.142857		13.75	0.0727273		18.641	0.0536451
CPE0154	4.67742	0.213793		10.6364	0.0940171		20.4639	0.0488665
CPE0155	0.611111	1.63636		4.5	0.222222		5.42857	0.184211
CPE0156	0.857143	1.16667		1.58333	0.631579		2.22222	0.45
CPE0157	0.333333	3		3.66667	0.272727		0.75	1.33333
CPE0158	0.136364	7.33333		2.16667	0.461538		1.66667	0.6
CPE0159	0.654979	1.52677		0.716484	1.39571		0.443996	2.25227
CPE0160	0.525896	1.90152		1.06081	0.942675		0.441472	2.26515
CPE0161	1.64776	0.606884		1.46984	0.680346		0.49413	2.02376
CPE0162	0.347383	2.87867		1.12455	0.889242		0.293713	3.40468
CPE0163	6.12422	0.163286		1.63927	0.610028		0.27556	3.62897
CPE0164	1.67202	0.598079		2.29133	0.436427		2.79587	0.35767
CPE0166	29.3962	0.034018		74.4312	0.0134352		6.83051	0.146402
CPE0167	89.9493	0.0111174		112.806	0.00886474		9.52778	0.104956
CPE0168	932.957	0.00107186		240.411	0.00415955		162.729	0.00614519
CPE0169	1644.24	0.000608184		294.294	0.00339797		495.468	0.00201829
CPE0170	1356.75	0.000737055		563.389	0.00177497		117.714	0.00849515
CPE0171	2527.11	0.000395709		486.756	0.00205442		365.84	0.00273344
CPE0172	1010.16	0.000989939		745.654	0.0013411		203.035	0.00492526
CPE0173	1.23295	0.811066		0.980891	1.01948		0.142804	7.0026
CPE0174	0.145006	6.89625		0.320255	3.12252		0.180439	5.54204
CPE0175	0.381496	2.62126		30.7857	0.0324826		12.1111	0.0825688
CPE0176	0.704857	1.41873		9	0.111111		1.24444	0.803571
CPE0177	0.817337	1.22348		12	0.0833333		1.34615	0.742857
CPE0178	0.940577	1.06318		10.625	0.0941176		2.42857	0.411765
CPE0179	0.350467	2.85333		2.86893	0.348562		2.94181	0.339926
CPE0180	1.28395	0.778846		5.62963	0.177632		1.34152	0.745426
CPE0181	1.4023	0.713115		4.84211	0.206522		1.26227	0.792222
CPE0182	0.965324	1.03592		2.39312	0.417865		1.32672	0.75374
CPE0183	0.552656	1.80945		12.4276	0.0804661		8.88056	0.112606
CPE0184	0.386543	2.58704		0.580931	1.72138		1.38746	0.720743
CPE0185	0.666619	1.50011		0.928861	1.07659		0.984511	1.01573
CPE0186	0.947102	1.05585		1.47049	0.680044		0.397476	2.51587
CPE0187	2.79012	0.358407		4.60406	0.2172		0.603922	1.65584
CPE0188	2.33476	0.428309		2.71951	0.367713		1.42885	0.699864
CPE0189	0.920663	1.08617		1.52242	0.65685		1.48825	0.67193
CPE0190	1.09764	0.911049		1.43243	0.698113		1.18858	0.841343
CPE0191	1.36735	0.731343		1.44444	0.692308		1.2973	0.770833
CPE0192	0.621145	1.60993		0.84261	1.18679		2.00789	0.498035
CPE0193	0.455696	2.19444		0.752319	1.32922		2.08499	0.479618
CPE0194	0.934211	1.07042		1.32597	0.754167		0.976834	1.02372
CPE0195	0.480048	2.08312		0.785356	1.27331		2.50251	0.399599
CPE0196	11.5469	0.0866035		2.24719	0.445		0.966667	1.03448
CPE0197	0.476974	2.09655		1.28527	0.778046		0.780136	1.28183
CPE0198	2.08889	0.478723		3.53125	0.283186		0.955	1.04712
CPE0199	12.7282	0.0785657		2.368	0.422297		1.4	0.714286
CPE0200	0.969902	1.03103		0.599315	1.66857		0.112852	8.86116
CPE0201	3.43649	0.290995		1.60585	0.622722		1.23623	0.808912
CPE0202	0.322097	3.10465		2.67438	0.373918		1.48494	0.673426
CPE0203	0.5	2		2.5	0.4		1.42857	0.7
CPE0204	1.6	0.625		1.66667	0.6		0.692308	1.44444
CPE0205	2.25315	0.443824		0.552283	1.81067		1.16638	0.857353
CPE0206	1.27273	0.785714		2.76923	0.361111		2	0.5
CPE0207	1.01624	0.984016		2.55202	0.391846		0.779698	1.28255
CPE0208	0.569767	1.7551		2.29545	0.435644		0.359694	2.78014
CPE0209	0.142857	7		2	0.5		0.304348	3.28571
CPE0210	1.44898	0.690141		5.18421	0.192893		3.8252	0.261424
CPE0211	0.691099	1.44697		4.16423	0.24014		5.63842	0.177355
CPE0212	0.443243	2.2561		2.92593	0.341772		0.885638	1.12913
CPE0213	1.08008	0.925856		2.01907	0.495278		2.50209	0.399666
CPE0214	2.23162	0.448105		1.13655	0.879854		1.68715	0.592717
CPE0215	1.06897	0.935484		1.41333	0.707547		1.28235	0.779817
CPE0216	1.77778	0.5625		2.50254	0.399594		1.73699	0.575707
CPE0217	8.79447	0.113708		9.12733	0.109561		1.79065	0.558457
CPE0218	0.279371	3.57946		1.52372	0.656291		0.558082	1.79185
CPE0219	11.6277	0.0860018		2.23437	0.447552		1.5988	0.625468
CPE0220	74.7297	0.0133816		1.43103	0.698795		0.4	2.5
CPE0221	45.9231	0.0217755		1.1875	0.842105		0.470588	2.125
CPE0222	46.6364	0.0214425		0.3	3.33333		0.461538	2.16667
CPE0223	55.2857	0.0180879		0.923077	1.08333		0.578947	1.72727
CPE0224	28.375	0.0352423		1.66667	0.6		0.466667	2.14286
CPE0225	37.8667	0.0264085		1.36364	0.733333		0.625	1.6
CPE0226	30.6875	0.0325866		2.42857	0.411765		0.3	3.33333
CPE0227	36.0833	0.0277136		1.22222	0.818182		0.68	1.47059
CPE0228	36.2273	0.0276035		2.61111	0.382979		0.764706	1.30769
CPE0229	20.0455	0.0498866		2.06897	0.483333		0.987013	1.01316
CPE0230	0.464789	2.15152		0.667832	1.49738		0.734483	1.3615
CPE0231	1.45333	0.688073		2.79545	0.357724		1.22	0.819672
CPE0232	11.9062	0.0839895		2.83784	0.352381		1.15152	0.868421
CPE0233	0.314115	3.18354		0.698166	1.43232		0.341577	2.9276
CPE0234	0.297297	3.36364		0.888031	1.12609		0.251506	3.97605
CPE0235	0.276596	3.61538		0.810484	1.23383		0.456044	2.19277
CPE0236	0.391892	2.55172		1.03358	0.967509		0.521739	1.91667
CPE0237	0.333333	3		1	1		0.277778	3.6
CPE0238	19.0254	0.0525612		1.1656	0.857925		19.1423	0.0522404
CPE0239	1.19683	0.835539		1.37262	0.728534		2.51363	0.397831
CPE0240	0.5	2		0.642857	1.55556		1.125	0.888889
CPE0241	1.48148	0.675		1.22222	0.818182		1.16949	0.855072
CPE0242	0.649215	1.54032		1.83333	0.545455		0.886139	1.12849
CPE0243	0.256421	3.89984		1.01443	0.985776		0.0516554	19.3591
CPE0244	0.220866	4.52764		0.950308	1.05229		0.0536789	18.6293
CPE0245	0.593361	1.68531		2.51282	0.397959		1.12409	0.88961
CPE0246	0.2	5		1.0625	0.941176		0.0555556	18
CPE0247	0.545455	1.83333		0.947368	1.05556		0.36	2.77778
CPE0248	0.826087	1.21053		1.17391	0.851852		0.25	4
CPE0249	0.705128	1.41818		2	0.5		0.925926	1.08
CPE0250	0.911315	1.09732		0.901993	1.10866		1.75362	0.570248
CPE0251	6.42247	0.155703		1.89617	0.527378		2.03758	0.490779
CPE0252	0.75	1.33333		1.77273	0.564103		0.708333	1.41176
CPE0253	1.30667	0.765306		1.54098	0.648936		1.4026	0.712963
CPE0254	1.58621	0.630435		1.94545	0.514019		1.48092	0.675258
CPE0255	3.43066	0.291489		3.06071	0.326721		1.43232	0.698168
CPE0256	2.24318	0.445796		1.52065	0.657613		1.8133	0.551482
CPE0257	3.91667	0.255319		2.03571	0.491228		0.831081	1.20325
CPE0258	5.43488	0.183997		1.74733	0.572301		0.859883	1.16295
CPE0259	2.68766	0.372071		1.23124	0.81219		1.59101	0.628532
CPE0260	0.923729	1.08257		0.568	1.76056		0.261161	3.82906
CPE0261	0.674107	1.48344		0.731646	1.36678		0.307692	3.25
CPE0262	2.23667	0.447092		4.93146	0.20278		5.71339	0.175027
CPE0263	1.34112	0.745645		1.77547	0.563232		0.962626	1.03883
CPE0264	0.8	1.25		1.73077	0.577778		1	1
CPE0265	0.764026	1.30886		0.973656	1.02706		1.1026	0.906943
CPE0266	0.543478	1.84		1.5	0.666667		0.923077	1.08333
CPE0267	1.15886	0.862914		1.35771	0.736534		0.72558	1.37821
CPE0268	0.685783	1.45819		0.808972	1.23614		1.40194	0.713296
CPE0269	0.265269	3.76976		1.52732	0.654742		0.892053	1.12101
CPE0270	0.288618	3.46479		1.2316	0.811955		0.83111	1.20321
CPE0271	0.309783	3.22807		1.61715	0.61837		0.751846	1.33006
CPE0272	0.465745	2.1471		1.88528	0.530426		0.824971	1.21216
CPE0273	0.441715	2.2639		1.45772	0.686004		0.885134	1.12977
CPE0274	0.503106	1.98765		1.33156	0.750996		0.630911	1.58501
CPE0275	0.0819718	12.1993		0.34745	2.87811		1.21354	0.824034
CPE0276	0.217391	4.6		1.14286	0.875		0.458333	2.18182
CPE0277	0.193026	5.18065		0.686627	1.4564		0.590984	1.69209
CPE0278	1.84217	0.542838		1.61724	0.618336		1.49664	0.668163
CPE0279	0.249178	4.0132		0.783465	1.27638		0.750306	1.33279
CPE0280	0.409818	2.44011		1.39297	0.717888		0.523487	1.91027
CPE0281	0.680593	1.46931		1.71805	0.582057		0.562421	1.77803
CPE0282	0.355416	2.8136		1.35271	0.739255		1.57134	0.636398
CPE0283	0.995573	1.00445		1.16747	0.856556		0.772383	1.29469
CPE0284	0.66375	1.50659		1.04428	0.957599		1.31713	0.759227
CPE0285	0.9375	1.06667		1.84906	0.540816		1.02195	0.97852
CPE0286	2.82922	0.353454		8.42091	0.118752		7.73951	0.129207
CPE0287	0.888889	1.125		2.53333	0.394737		2.70588	0.369565
CPE0288	1.41305	0.70769		0.639558	1.56358		0.616636	1.6217
CPE0289	3.97849	0.251351		1.41053	0.708955		0.428571	2.33333
CPE0290	3.09501	0.323101		2.47882	0.403418		0.372772	2.6826
CPE0291	3.18331	0.314139		1.49477	0.669		0.499416	2.00234
CPE0292	2.08648	0.479276		1.79419	0.557356		0.236016	4.23699
CPE0293	1.63465	0.611751		2.4232	0.412677		0.355974	2.8092
CPE0294	1.44235	0.693311		1.45659	0.686535		0.899559	1.11166
CPE0295	1.66404	0.600948		2.20973	0.452545		1.51114	0.66175
CPE0296	0.752764	1.32844		0.657638	1.52059		1.21003	0.826428
CPE0297	0.961319	1.04024		0.826797	1.20949		1.7458	0.572804
CPE0298	0.730873	1.36823		1.8924	0.528431		3.83159	0.260988
CPE0299	0.937235	1.06697		1.48207	0.674732		0.963067	1.03835
CPE0300	1.04777	0.954405		0.960828	1.04077		1.13351	0.882218
CPE0301	0.353605	2.82801		0.852482	1.17304		0.671569	1.48905
CPE0302	0.317051	3.15407		0.982922	1.01737		0.451028	2.21716
CPE0303	0.433418	2.30724		1.5807	0.632632		1.20057	0.832936
CPE0304	0.469052	2.13196		1.28742	0.776749		1.09221	0.915577
CPE0305	0.687984	1.45352		0.760766	1.31447		0.0754426	13.2551
CPE0306	0.776667	1.28755		0.927245	1.07846		0.0517162	19.3363
CPE0307	0.911602	1.09697		0.839024	1.19186		1.06875	0.935673
CPE0308	0.442893	2.25788		1.22398	0.817006		0.276033	3.62275
CPE0309	0.346912	2.88258		1.21392	0.823777		0.368959	2.71033
CPE0310	12.7273	0.0785714		42.0508	0.0237807		23.2143	0.0430769
CPE0311	50.25	0.0199005		50.029	0.0199884		26.3276	0.037983
CPE0312	28.1818	0.0354839		46.0549	0.0217132		18.807	0.0531716
CPE0313	15.6364	0.0639535		69.381	0.0144132		27.2239	0.0367325
CPE0314	1.4651	0.68255		2.05708	0.486126		3.20576	0.311939
CPE0315	0.487535	2.05114		1.29261	0.773626		0.335648	2.97931
CPE0316	2.76667	0.361446		3.90104	0.256342		1.41401	0.707207
CPE0317	21.8667	0.0457317		58.3	0.0171527		13.1538	0.0760234
CPE0318	50.1818	0.0199275		50.4444	0.0198238		9.33333	0.107143
CPE0319	39.5	0.0253165		89.25	0.0112045		3.71429	0.269231
CPE0320	61.2	0.0163399		196	0.00510204		4.2	0.238095
CPE0321	39	0.025641		83.1667	0.012024		1.81818	0.55
CPE0322	173.429	0.00576606		126.125	0.00792864		3.09524	0.323077
CPE0323	52.6154	0.0190058		188.667	0.00530035		2.84615	0.351351
CPE0324	27.0909	0.0369128		27.8276	0.0359356		3.05714	0.327103
CPE0325	48.75	0.0205128		37.325	0.0267917		3.10169	0.322404
CPE0326	18.5	0.0540541		31.5455	0.0317003		2.33333	0.428571
CPE0327	25.4062	0.0393604		31.5714	0.0316742		2.61404	0.38255
CPE0328	25.7778	0.0387931		56	0.0178571		1.55556	0.642857
CPE0329	16.8167	0.0594648		16.1429	0.0619469		1.64516	0.607843
CPE0330	0.684967	1.45992		0.921095	1.08566		0.390932	2.55799
CPE0331	1.13636	0.88		3.30769	0.302326		0.828125	1.20755
CPE0332	1.7963	0.556701		1.78	0.561798		4.05882	0.246377
CPE0333	7.0131	0.14259		2.80537	0.356459		8.72165	0.114657
CPE0335	0.179632	5.56693		3.70175	0.270142		1.41302	0.707703
CPE0336	0.409091	2.44444		25.1667	0.0397351		145.556	0.00687023
CPE0337	1.08681	0.920128		0.874275	1.14381		1.42387	0.702312
CPE0338	0.303571	3.29412		1.47312	0.678832		0.948529	1.05426
CPE0339	1.42857	0.7		1.62353	0.615942		0.337079	2.96667
CPE0340	1.10753	0.902913		2.93421	0.340807		0.330435	3.02632
CPE0341	2.10606	0.47482		1.59868	0.625517		3.6942	0.270694
CPE0342	0.65035	1.53763		0.98324	1.01705		1.05181	0.950739
CPE0343	0.59887	1.66981		1.84906	0.540816		1.28647	0.77732
CPE0344	0.333333	3		2.375	0.421053		1.06818	0.93617
CPE0345	0.330882	3.02222		1.12308	0.890411		0.654206	1.52857
CPE0346	0.346154	2.88889		2.32	0.431034		0.96875	1.03226
CPE0347	0.537897	1.85909		1.10354	0.906173		0.992505	1.00755
CPE0348	0.790909	1.26437		2.42955	0.411598		2.35101	0.425349
CPE0349	0.503559	1.98587		0.926844	1.07893		0.941208	1.06246
CPE0350	0.532118	1.87928		1.52515	0.655673		0.792132	1.26242
CPE0351	0.633136	1.57944		1.19888	0.834112		1.04939	0.952938
CPE0352	0.72144	1.38612		1.82852	0.54689		2.4458	0.408865
CPE0353	0.271217	3.68708		1.36958	0.73015		2.23579	0.447269
CPE0354	0.623701	1.60333		1.60334	0.623699		1.71468	0.5832
CPE0355	0.416833	2.39904		1.89885	0.526635		1.95692	0.511006
CPE0356	0.36685	2.72591		1.34393	0.744086		2.11835	0.472065
CPE0357	0.126984	7.875		1.31481	0.760563		1.52381	0.65625
CPE0358	0.166667	6		0.714286	1.4		2.3	0.434783
CPE0359	1.3	0.769231		1.375	0.727273		0.366667	2.72727
CPE0360	1.22734	0.814773		1.28814	0.776316		0.465162	2.14979
CPE0361	0.469109	2.1317		0.667331	1.49851		1.56337	0.639642
CPE0362	0.241902	4.13391		0.35852	2.78924		0.839661	1.19096
CPE0363	0.3625	2.75862		0.813102	1.22986		0.257081	3.88983
CPE0364	0.441489	2.26506		3.1	0.322581		0.957447	1.04444
CPE0365	0.313172	3.19313		2.06667	0.483871		0.922601	1.08389
CPE0366	0.365	2.73973		1.40566	0.711409		0.712121	1.40426
CPE0367	0.25827	3.87192		1.07761	0.927978		0.876877	1.14041
CPE0369	0.613861	1.62903		2.27273	0.44		0.511983	1.95319
CPE0370	0.677116	1.47685		0.397775	2.51399		0.373311	2.67873
CPE0371	12.1877	0.08205		13.9665	0.0715998		4.16092	0.240331
CPE0372	11.0263	0.0906921		14.9697	0.0668016		2.81818	0.354839
CPE0373	9.38235	0.106583		18.8182	0.0531401		2.78049	0.359649
CPE0374	10.9661	0.0911901		21.551	0.0464015		2.77	0.361011
CPE0375	21.1667	0.0472441		19.6923	0.0507812		2.39773	0.417062
CPE0376	2.81688	0.355003		8.0402	0.124375		0.964505	1.0368
CPE0377	0.558442	1.7907		1.34606	0.742911		0.579439	1.72581
CPE0378	1.21394	0.823767		2.43362	0.410911		2.8466	0.351296
CPE0379	0.65625	1.52381		1.925	0.519481		0.150367	6.65041
CPE0380	0.588533	1.69914		2.11111	0.473684		0.169339	5.90533
CPE0381	0.0916497	10.9111		1.05882	0.944444		2.1129	0.473282
CPE0382	0.363636	2.75		1.375	0.727273		0.347826	2.875
CPE0383	0.277778	3.6		1.15385	0.866667		0.432432	2.3125
CPE0384	0.158018	6.32839		0.546729	1.82906		0.731132	1.36774
CPE0385	1.51837	0.658602		6.65	0.150376		2.29915	0.434944
CPE0386	1.575	0.634921		0.692194	1.44468		5.02597	0.198966
CPE0387	5.20238	0.19222		0.256178	3.90353		1.19972	0.833527
CPE0388	8.03866	0.124399		0.415127	2.4089		1.80072	0.555333
CPE0389	13.7062	0.0729598		11.1436	0.0897378		8.64062	0.115732
CPE0390	11.3109	0.0884105		8.86322	0.112826		12.1053	0.0826083
CPE0391	0.863636	1.15789		2.04082	0.49		0.57265	1.74627
CPE0393	2.41626	0.413863		2.90373	0.344385		1.057	0.946073
CPE0394	0.627119	1.59459		2.48276	0.402778		0.254717	3.92593
CPE0395	1.69231	0.590909		2.46667	0.405405		0.315789	3.16667
CPE0396	0.379538	2.63478		2.54815	0.392442		0.498208	2.00719
CPE0397	0.215352	4.64356		1.11354	0.898039		2.06036	0.485353
CPE0398	5.88	0.170068		3.13043	0.319444		1.68	0.595238
CPE0399	5.27451	0.189591		3.85714	0.259259		1.57895	0.633333
[truncated: 2,158 more rows]

## Sheet: Dual Comparisons
Gene	FABG PL / PGY PL	FABG LI / PGY LI		PGY PL/BHI PL	PGY LI/BHI LI		FABG PL / BHI PL	FABG LI / BHI LI		BHI PL / FABG PL	BHI LI/FABG LI		PGY PL/FABG PL	PGY LI/FABG LI		BHI PL / PGY PL	BHI LI/PGY LI
[truncated: 2,536 more rows]

[truncated: 9 more sheets: BHI, PGY, FABG, FABG-PGY, PGY-BHI, FABG-BHI, BHI-FABG, PGY-FABG, BHI-PGY]
